# Supplementary material for: Progressive drought alters the root exudate metabolome and differentially activates metabolic pathways in cotton (Gossypium hirsutum)
Source: Front Plant Sci. 2023 Aug 30;14:1244591. doi: 10.3389/fpls.2023.1244591 (PMC10499043; doi:10.3389/fpls.2023.1244591)
Supplement: Supplementary file 2 [file Table_1.xlsx]

## Sheet:  Supplementary Table 1
Supplementary Table 1. Environmental setting of growth chamber
Time	Temperature (°C)	Humidity (%RH)	Light on/off
00:00 – 06:30	23	55	off
06:30 – 08:00	25	45	on
08:00 – 09:30	27	45	on
09:30 – 11:00	29	45	on
11:00 – 12:30	30	45	on
12:30 – 14:00	31	45	on
14:00 – 15:30	31	45	on
15:30 – 17:00	33	45	on
17:00 – 18:30	33	45	on
18:30 – 20:00	33	45	on
20:00 – 21:30	28	45	on
21:30 – 23:00	25	45	off
23:00 – 23:59	23	45	off

## Sheet: Supplementary Table 2
Supplementary Table 2. Full list of mapped KEGG pathways (including human-related pathways) and corresponding KEGG ID.
Unique peaks identified under water-deficit phase were used to map to the KEGG database.
Mass	Presence	KEGG_id	KEGG_pathway
269.082	D02, D04	cpd:C09053	Biosynthesis_of_phenylpropanoids
269.082	D02, D04	cpd:C09939	Biosynthesis_of_phenylpropanoids
269.082	D02, D04	cpd:C16419	Biosynthesis_of_phenylpropanoids
269.082	D02, D04	cpd:C16976	Biosynthesis_of_phenylpropanoids
269.082	D02, D04	cpd:C08993	Biosynthesis_of_phenylpropanoids
269.082	D02, D04	cpd:C15531	Biosynthesis_of_phenylpropanoids
269.082	D02, D04	cpd:C01729	Biosynthesis_of_phenylpropanoids
269.082	D02, D04	cpd:C10503	Biosynthesis_of_phenylpropanoids
269.082	D02, D04	cpd:C09269	Biosynthesis_of_phenylpropanoids
269.082	D02, D04	cpd:C09939	Biosynthesis_of_secondary_metabolites
269.082	D02, D04	cpd:C08993	Biosynthesis_of_secondary_metabolites
269.082	D02, D04	cpd:C09269	Biosynthesis_of_secondary_metabolites
269.082	D02, D04	cpd:C16419	Biosynthesis_of_secondary_metabolites
269.082	D02, D04	cpd:C15531	Biosynthesis_of_secondary_metabolites
269.082	D02, D04	cpd:C01729	Biosynthesis_of_secondary_metabolites
269.082	D02, D04	cpd:C10503	Biosynthesis_of_secondary_metabolites
269.082	D02, D04	cpd:C09053	Biosynthesis_of_secondary_metabolites
269.082	D02, D04	cpd:C16976	Biosynthesis_of_secondary_metabolites
269.082	D02, D04	cpd:C01729	Flavonoid_biosynthesis
269.082	D02, D04	cpd:C16976	Flavonoid_biosynthesis
269.082	D02, D04	cpd:C09053	Flavonoid_biosynthesis
269.082	D02, D04	cpd:C10503	Flavonoid_biosynthesis
269.082	D02, D04	cpd:C08993	Flavonoid_biosynthesis
269.082	D02, D04	cpd:C09939	Flavonoid_biosynthesis
269.082	D02, D04	cpd:C09269	Flavonoid_biosynthesis
269.082	D02, D04	cpd:C16419	Flavonoid_biosynthesis
269.082	D02, D04	cpd:C15531	Flavonoid_biosynthesis
269.082	D02, D04	cpd:C09053	Isoflavonoid_biosynthesis
269.082	D02, D04	cpd:C16419	Isoflavonoid_biosynthesis
269.082	D02, D04	cpd:C16976	Isoflavonoid_biosynthesis
269.082	D02, D04	cpd:C09269	Isoflavonoid_biosynthesis
269.082	D02, D04	cpd:C09939	Isoflavonoid_biosynthesis
269.082	D02, D04	cpd:C08993	Isoflavonoid_biosynthesis
269.082	D02, D04	cpd:C15531	Isoflavonoid_biosynthesis
269.082	D02, D04	cpd:C01729	Isoflavonoid_biosynthesis
269.082	D02, D04	cpd:C10503	Isoflavonoid_biosynthesis
269.082	D02, D04	cpd:C16976	Metabolic_pathways
269.082	D02, D04	cpd:C09053	Metabolic_pathways
269.082	D02, D04	cpd:C08993	Metabolic_pathways
269.082	D02, D04	cpd:C09939	Metabolic_pathways
269.082	D02, D04	cpd:C16419	Metabolic_pathways
269.082	D02, D04	cpd:C09269	Metabolic_pathways
269.082	D02, D04	cpd:C10503	Metabolic_pathways
269.082	D02, D04	cpd:C15531	Metabolic_pathways
269.082	D02, D04	cpd:C01729	Metabolic_pathways
223.134	D02, D04, D07, D09, D11	cpd:C11512	alpha-Linolenic_acid_metabolism
223.134	D02, D04, D07, D09, D11	cpd:C01760	alpha-Linolenic_acid_metabolism
223.134	D02, D04, D07, D09, D11	cpd:C04166	alpha-Linolenic_acid_metabolism
223.134	D02, D04, D07, D09, D11	cpd:C16318	alpha-Linolenic_acid_metabolism
291.197	D02, D04, D07, D09, D11	cpd:C04672	alpha-Linolenic_acid_metabolism
291.197	D02, D04, D07, D09, D11	cpd:C01226	alpha-Linolenic_acid_metabolism
291.197	D02, D04, D07, D09, D11	cpd:C16319	alpha-Linolenic_acid_metabolism
291.197	D02, D04, D07, D09, D11	cpd:C14911	alpha-Linolenic_acid_metabolism
291.197	D02, D04, D07, D09, D11	cpd:C16325	alpha-Linolenic_acid_metabolism
291.197	D02, D04, D07, D09, D11	cpd:C13816	alpha-Linolenic_acid_metabolism
291.197	D02, D04, D07, D09, D11	cpd:C08319	alpha-Linolenic_acid_metabolism
291.197	D02, D04, D07, D09, D11	cpd:C16324	alpha-Linolenic_acid_metabolism
291.197	D02, D04, D07, D09, D11	cpd:C19147	alpha-Linolenic_acid_metabolism
291.197	D02, D04, D07, D09, D11	cpd:C16320	alpha-Linolenic_acid_metabolism
325.202	D02, D04, D07, D09, D11	cpd:C14794	Arachidonic_acid_metabolism
327.218	D02, D04, D07, D09, D11	cpd:C14795	Arachidonic_acid_metabolism
371.244	D02, D04, D07, D09, D11	cpd:C11989	Biosynthesis_of_12-,_14-_and_16-membered_macrolides
385.26	D02, D04, D07, D09, D11	cpd:C03240	Biosynthesis_of_12-,_14-_and_16-membered_macrolides
401.254	D02, D04, D07, D09, D11	cpd:C06635	Biosynthesis_of_12-,_14-_and_16-membered_macrolides
245.082	D02, D04, D07, D09, D11	cpd:C19707	Biosynthesis_of_phenylpropanoids
245.082	D02, D04, D07, D09, D11	cpd:C09259	Biosynthesis_of_phenylpropanoids
245.082	D02, D04, D07, D09, D11	cpd:C17672	Biosynthesis_of_phenylpropanoids
245.082	D02, D04, D07, D09, D11	cpd:C09278	Biosynthesis_of_phenylpropanoids
245.082	D02, D04, D07, D09, D11	cpd:C09210	Biosynthesis_of_phenylpropanoids
245.082	D02, D04, D07, D09, D11	cpd:C09276	Biosynthesis_of_phenylpropanoids
289.072	D02, D04, D07, D09, D11	cpd:C09030	Biosynthesis_of_phenylpropanoids
289.072	D02, D04, D07, D09, D11	cpd:C09511	Biosynthesis_of_phenylpropanoids
289.072	D02, D04, D07, D09, D11	cpd:C17590	Biosynthesis_of_phenylpropanoids
289.072	D02, D04, D07, D09, D11	cpd:C09787	Biosynthesis_of_phenylpropanoids
289.072	D02, D04, D07, D09, D11	cpd:C09736	Biosynthesis_of_phenylpropanoids
289.072	D02, D04, D07, D09, D11	cpd:C09728	Biosynthesis_of_phenylpropanoids
289.072	D02, D04, D07, D09, D11	cpd:C09796	Biosynthesis_of_phenylpropanoids
289.072	D02, D04, D07, D09, D11	cpd:C08739	Biosynthesis_of_phenylpropanoids
289.072	D02, D04, D07, D09, D11	cpd:C05907	Biosynthesis_of_phenylpropanoids
289.072	D02, D04, D07, D09, D11	cpd:C03648	Biosynthesis_of_phenylpropanoids
289.072	D02, D04, D07, D09, D11	cpd:C09727	Biosynthesis_of_phenylpropanoids
289.072	D02, D04, D07, D09, D11	cpd:C14079	Biosynthesis_of_phenylpropanoids
289.072	D02, D04, D07, D09, D11	cpd:C08742	Biosynthesis_of_phenylpropanoids
289.072	D02, D04, D07, D09, D11	cpd:C06562	Biosynthesis_of_phenylpropanoids
255.233	D02, D04, D07, D09, D11	cpd:C00249	Biosynthesis_of_plant_secondary_metabolites
281.249	D02, D04, D07, D09, D11	cpd:C00712	Biosynthesis_of_plant_secondary_metabolites
281.249	D02, D04, D07, D09, D11	cpd:C12103	Biosynthesis_of_plant_secondary_metabolites
281.249	D02, D04, D07, D09, D11	cpd:C08367	Biosynthesis_of_plant_secondary_metabolites
281.249	D02, D04, D07, D09, D11	cpd:C08363	Biosynthesis_of_plant_secondary_metabolites
281.249	D02, D04, D07, D09, D11	cpd:C01712	Biosynthesis_of_plant_secondary_metabolites
281.249	D02, D04, D07, D09, D11	cpd:C21944	Biosynthesis_of_plant_secondary_metabolites
283.264	D02, D04, D07, D09, D11	cpd:C20356	Biosynthesis_of_plant_secondary_metabolites
283.264	D02, D04, D07, D09, D11	cpd:C01530	Biosynthesis_of_plant_secondary_metabolites
223.134	D02, D04, D07, D09, D11	cpd:C11512	Biosynthesis_of_secondary_metabolites
223.134	D02, D04, D07, D09, D11	cpd:C01760	Biosynthesis_of_secondary_metabolites
223.134	D02, D04, D07, D09, D11	cpd:C04166	Biosynthesis_of_secondary_metabolites
223.134	D02, D04, D07, D09, D11	cpd:C16318	Biosynthesis_of_secondary_metabolites
233.155	D02, D04, D07, D09, D11	cpd:C09712	Biosynthesis_of_secondary_metabolites
233.155	D02, D04, D07, D09, D11	cpd:C09409	Biosynthesis_of_secondary_metabolites
233.155	D02, D04, D07, D09, D11	cpd:C20309	Biosynthesis_of_secondary_metabolites
233.155	D02, D04, D07, D09, D11	cpd:C17491	Biosynthesis_of_secondary_metabolites
233.155	D02, D04, D07, D09, D11	cpd:C17609	Biosynthesis_of_secondary_metabolites
233.155	D02, D04, D07, D09, D11	cpd:C09721	Biosynthesis_of_secondary_metabolites
233.155	D02, D04, D07, D09, D11	cpd:C09739	Biosynthesis_of_secondary_metabolites
233.155	D02, D04, D07, D09, D11	cpd:C16942	Biosynthesis_of_secondary_metabolites
233.155	D02, D04, D07, D09, D11	cpd:C09686	Biosynthesis_of_secondary_metabolites
233.155	D02, D04, D07, D09, D11	cpd:C09677	Biosynthesis_of_secondary_metabolites
233.155	D02, D04, D07, D09, D11	cpd:C09376	Biosynthesis_of_secondary_metabolites
233.155	D02, D04, D07, D09, D11	cpd:C20404	Biosynthesis_of_secondary_metabolites
233.155	D02, D04, D07, D09, D11	cpd:C16949	Biosynthesis_of_secondary_metabolites
233.155	D02, D04, D07, D09, D11	cpd:C09743	Biosynthesis_of_secondary_metabolites
233.155	D02, D04, D07, D09, D11	cpd:C22011	Biosynthesis_of_secondary_metabolites
233.155	D02, D04, D07, D09, D11	cpd:C19678	Biosynthesis_of_secondary_metabolites
233.155	D02, D04, D07, D09, D11	cpd:C09399	Biosynthesis_of_secondary_metabolites
233.155	D02, D04, D07, D09, D11	cpd:C17492	Biosynthesis_of_secondary_metabolites
233.155	D02, D04, D07, D09, D11	cpd:C09350	Biosynthesis_of_secondary_metabolites
233.155	D02, D04, D07, D09, D11	cpd:C17504	Biosynthesis_of_secondary_metabolites
233.155	D02, D04, D07, D09, D11	cpd:C17489	Biosynthesis_of_secondary_metabolites
245.082	D02, D04, D07, D09, D11	cpd:C17672	Biosynthesis_of_secondary_metabolites
245.082	D02, D04, D07, D09, D11	cpd:C09278	Biosynthesis_of_secondary_metabolites
245.082	D02, D04, D07, D09, D11	cpd:C09276	Biosynthesis_of_secondary_metabolites
245.082	D02, D04, D07, D09, D11	cpd:C09210	Biosynthesis_of_secondary_metabolites
245.082	D02, D04, D07, D09, D11	cpd:C09259	Biosynthesis_of_secondary_metabolites
245.082	D02, D04, D07, D09, D11	cpd:C19707	Biosynthesis_of_secondary_metabolites
249.15	D02, D04, D07, D09, D11	cpd:C21922	Biosynthesis_of_secondary_metabolites
249.15	D02, D04, D07, D09, D11	cpd:C20403	Biosynthesis_of_secondary_metabolites
249.15	D02, D04, D07, D09, D11	cpd:C14716	Biosynthesis_of_secondary_metabolites
249.15	D02, D04, D07, D09, D11	cpd:C07020	Biosynthesis_of_secondary_metabolites
249.15	D02, D04, D07, D09, D11	cpd:C09748	Biosynthesis_of_secondary_metabolites
249.15	D02, D04, D07, D09, D11	cpd:C20405	Biosynthesis_of_secondary_metabolites
249.15	D02, D04, D07, D09, D11	cpd:C09295	Biosynthesis_of_secondary_metabolites
249.15	D02, D04, D07, D09, D11	cpd:C09711	Biosynthesis_of_secondary_metabolites
249.15	D02, D04, D07, D09, D11	cpd:C13456	Biosynthesis_of_secondary_metabolites
249.15	D02, D04, D07, D09, D11	cpd:C22051	Biosynthesis_of_secondary_metabolites
249.15	D02, D04, D07, D09, D11	cpd:C13453	Biosynthesis_of_secondary_metabolites
249.15	D02, D04, D07, D09, D11	cpd:C22049	Biosynthesis_of_secondary_metabolites
249.15	D02, D04, D07, D09, D11	cpd:C09689	Biosynthesis_of_secondary_metabolites
263.165	D02, D04, D07, D09, D11	cpd:C09657	Biosynthesis_of_secondary_metabolites
263.165	D02, D04, D07, D09, D11	cpd:C17747	Biosynthesis_of_secondary_metabolites
273.077	D02, D04, D07, D09, D11	cpd:C00774	Biosynthesis_of_secondary_metabolites
273.077	D02, D04, D07, D09, D11	cpd:C09029	Biosynthesis_of_secondary_metabolites
273.077	D02, D04, D07, D09, D11	cpd:C12124	Biosynthesis_of_secondary_metabolites
273.077	D02, D04, D07, D09, D11	cpd:C12128	Biosynthesis_of_secondary_metabolites
273.077	D02, D04, D07, D09, D11	cpd:C09320	Biosynthesis_of_secondary_metabolites
273.077	D02, D04, D07, D09, D11	cpd:C09735	Biosynthesis_of_secondary_metabolites
273.077	D02, D04, D07, D09, D11	cpd:C08929	Biosynthesis_of_secondary_metabolites
273.077	D02, D04, D07, D09, D11	cpd:C13767	Biosynthesis_of_secondary_metabolites
273.077	D02, D04, D07, D09, D11	cpd:C08948	Biosynthesis_of_secondary_metabolites
273.077	D02, D04, D07, D09, D11	cpd:C09952	Biosynthesis_of_secondary_metabolites
273.077	D02, D04, D07, D09, D11	cpd:C12122	Biosynthesis_of_secondary_metabolites
273.077	D02, D04, D07, D09, D11	cpd:C16415	Biosynthesis_of_secondary_metabolites
275.092	D02, D04, D07, D09, D11	cpd:C09584	Biosynthesis_of_secondary_metabolites
275.092	D02, D04, D07, D09, D11	cpd:C09489	Biosynthesis_of_secondary_metabolites
275.092	D02, D04, D07, D09, D11	cpd:C17483	Biosynthesis_of_secondary_metabolites
275.092	D02, D04, D07, D09, D11	cpd:C20407	Biosynthesis_of_secondary_metabolites
275.092	D02, D04, D07, D09, D11	cpd:C17838	Biosynthesis_of_secondary_metabolites
275.092	D02, D04, D07, D09, D11	cpd:C09926	Biosynthesis_of_secondary_metabolites
275.092	D02, D04, D07, D09, D11	cpd:C09582	Biosynthesis_of_secondary_metabolites
277.108	D02, D04, D07, D09, D11	cpd:C20397	Biosynthesis_of_secondary_metabolites
277.108	D02, D04, D07, D09, D11	cpd:C09485	Biosynthesis_of_secondary_metabolites
277.108	D02, D04, D07, D09, D11	cpd:C09354	Biosynthesis_of_secondary_metabolites
277.108	D02, D04, D07, D09, D11	cpd:C09302	Biosynthesis_of_secondary_metabolites
277.108	D02, D04, D07, D09, D11	cpd:C09379	Biosynthesis_of_secondary_metabolites
277.108	D02, D04, D07, D09, D11	cpd:C09363	Biosynthesis_of_secondary_metabolites
277.108	D02, D04, D07, D09, D11	cpd:C09983	Biosynthesis_of_secondary_metabolites
289.072	D02, D04, D07, D09, D11	cpd:C05907	Biosynthesis_of_secondary_metabolites
289.072	D02, D04, D07, D09, D11	cpd:C17590	Biosynthesis_of_secondary_metabolites
289.072	D02, D04, D07, D09, D11	cpd:C03648	Biosynthesis_of_secondary_metabolites
289.072	D02, D04, D07, D09, D11	cpd:C14079	Biosynthesis_of_secondary_metabolites
289.072	D02, D04, D07, D09, D11	cpd:C09727	Biosynthesis_of_secondary_metabolites
289.072	D02, D04, D07, D09, D11	cpd:C09787	Biosynthesis_of_secondary_metabolites
289.072	D02, D04, D07, D09, D11	cpd:C06562	Biosynthesis_of_secondary_metabolites
289.072	D02, D04, D07, D09, D11	cpd:C09511	Biosynthesis_of_secondary_metabolites
289.072	D02, D04, D07, D09, D11	cpd:C09736	Biosynthesis_of_secondary_metabolites
289.072	D02, D04, D07, D09, D11	cpd:C09030	Biosynthesis_of_secondary_metabolites
289.072	D02, D04, D07, D09, D11	cpd:C09728	Biosynthesis_of_secondary_metabolites
289.072	D02, D04, D07, D09, D11	cpd:C09796	Biosynthesis_of_secondary_metabolites
289.072	D02, D04, D07, D09, D11	cpd:C08739	Biosynthesis_of_secondary_metabolites
289.072	D02, D04, D07, D09, D11	cpd:C08742	Biosynthesis_of_secondary_metabolites
291.197	D02, D04, D07, D09, D11	cpd:C04672	Biosynthesis_of_secondary_metabolites
291.197	D02, D04, D07, D09, D11	cpd:C08319	Biosynthesis_of_secondary_metabolites
291.197	D02, D04, D07, D09, D11	cpd:C16325	Biosynthesis_of_secondary_metabolites
291.197	D02, D04, D07, D09, D11	cpd:C19147	Biosynthesis_of_secondary_metabolites
291.197	D02, D04, D07, D09, D11	cpd:C16324	Biosynthesis_of_secondary_metabolites
291.197	D02, D04, D07, D09, D11	cpd:C13816	Biosynthesis_of_secondary_metabolites
291.197	D02, D04, D07, D09, D11	cpd:C01226	Biosynthesis_of_secondary_metabolites
291.197	D02, D04, D07, D09, D11	cpd:C16320	Biosynthesis_of_secondary_metabolites
291.197	D02, D04, D07, D09, D11	cpd:C14911	Biosynthesis_of_secondary_metabolites
291.197	D02, D04, D07, D09, D11	cpd:C16319	Biosynthesis_of_secondary_metabolites
293.176	D02, D04, D07, D09, D11	cpd:C10342	Biosynthesis_of_secondary_metabolites
293.176	D02, D04, D07, D09, D11	cpd:C10462	Biosynthesis_of_secondary_metabolites
293.176	D02, D04, D07, D09, D11	cpd:C09709	Biosynthesis_of_secondary_metabolites
321.207	D02, D04, D07, D09, D11	cpd:C15494	Biosynthesis_of_secondary_metabolites
321.207	D02, D04, D07, D09, D11	cpd:C10399	Biosynthesis_of_secondary_metabolites
321.207	D02, D04, D07, D09, D11	cpd:C17495	Biosynthesis_of_secondary_metabolites
321.207	D02, D04, D07, D09, D11	cpd:C20853	Biosynthesis_of_secondary_metabolites
327.109	D02, D04, D07, D09, D11	cpd:C10717	Biosynthesis_of_secondary_metabolites
327.109	D02, D04, D07, D09, D11	cpd:C09294	Biosynthesis_of_secondary_metabolites
327.109	D02, D04, D07, D09, D11	cpd:C22430	Biosynthesis_of_secondary_metabolites
371.244	D02, D04, D07, D09, D11	cpd:C11989	Biosynthesis_of_secondary_metabolites
385.26	D02, D04, D07, D09, D11	cpd:C03240	Biosynthesis_of_secondary_metabolites
401.254	D02, D04, D07, D09, D11	cpd:C06635	Biosynthesis_of_secondary_metabolites
423.327	D02, D04, D07, D09, D11	cpd:C14287	Biosynthesis_of_secondary_metabolites
423.327	D02, D04, D07, D09, D11	cpd:C14153	Biosynthesis_of_secondary_metabolites
249.15	D02, D04, D07, D09, D11	cpd:C07020	Biosynthesis_of_terpenoids_and_steroids
249.15	D02, D04, D07, D09, D11	cpd:C20403	Biosynthesis_of_terpenoids_and_steroids
249.15	D02, D04, D07, D09, D11	cpd:C13453	Biosynthesis_of_terpenoids_and_steroids
249.15	D02, D04, D07, D09, D11	cpd:C13456	Biosynthesis_of_terpenoids_and_steroids
249.15	D02, D04, D07, D09, D11	cpd:C22051	Biosynthesis_of_terpenoids_and_steroids
249.15	D02, D04, D07, D09, D11	cpd:C22049	Biosynthesis_of_terpenoids_and_steroids
249.15	D02, D04, D07, D09, D11	cpd:C09689	Biosynthesis_of_terpenoids_and_steroids
249.15	D02, D04, D07, D09, D11	cpd:C14716	Biosynthesis_of_terpenoids_and_steroids
249.15	D02, D04, D07, D09, D11	cpd:C21922	Biosynthesis_of_terpenoids_and_steroids
249.15	D02, D04, D07, D09, D11	cpd:C09748	Biosynthesis_of_terpenoids_and_steroids
249.15	D02, D04, D07, D09, D11	cpd:C09711	Biosynthesis_of_terpenoids_and_steroids
249.15	D02, D04, D07, D09, D11	cpd:C09295	Biosynthesis_of_terpenoids_and_steroids
249.15	D02, D04, D07, D09, D11	cpd:C20405	Biosynthesis_of_terpenoids_and_steroids
255.233	D02, D04, D07, D09, D11	cpd:C00249	Biosynthesis_of_unsaturated_fatty_acids
281.249	D02, D04, D07, D09, D11	cpd:C08363	Biosynthesis_of_unsaturated_fatty_acids
281.249	D02, D04, D07, D09, D11	cpd:C21944	Biosynthesis_of_unsaturated_fatty_acids
281.249	D02, D04, D07, D09, D11	cpd:C08367	Biosynthesis_of_unsaturated_fatty_acids
281.249	D02, D04, D07, D09, D11	cpd:C12103	Biosynthesis_of_unsaturated_fatty_acids
281.249	D02, D04, D07, D09, D11	cpd:C01712	Biosynthesis_of_unsaturated_fatty_acids
281.249	D02, D04, D07, D09, D11	cpd:C00712	Biosynthesis_of_unsaturated_fatty_acids
283.264	D02, D04, D07, D09, D11	cpd:C20356	Biosynthesis_of_unsaturated_fatty_acids
283.264	D02, D04, D07, D09, D11	cpd:C01530	Biosynthesis_of_unsaturated_fatty_acids
311.296	D02, D04, D07, D09, D11	cpd:C01607	Biosynthesis_of_unsaturated_fatty_acids
311.296	D02, D04, D07, D09, D11	cpd:C06425	Biosynthesis_of_unsaturated_fatty_acids
233.155	D02, D04, D07, D09, D11	cpd:C09712	Biosynthesis_of_various_antibiotics
233.155	D02, D04, D07, D09, D11	cpd:C09409	Biosynthesis_of_various_antibiotics
233.155	D02, D04, D07, D09, D11	cpd:C09686	Biosynthesis_of_various_antibiotics
233.155	D02, D04, D07, D09, D11	cpd:C22011	Biosynthesis_of_various_antibiotics
233.155	D02, D04, D07, D09, D11	cpd:C19678	Biosynthesis_of_various_antibiotics
233.155	D02, D04, D07, D09, D11	cpd:C17504	Biosynthesis_of_various_antibiotics
233.155	D02, D04, D07, D09, D11	cpd:C09399	Biosynthesis_of_various_antibiotics
233.155	D02, D04, D07, D09, D11	cpd:C16942	Biosynthesis_of_various_antibiotics
233.155	D02, D04, D07, D09, D11	cpd:C09739	Biosynthesis_of_various_antibiotics
233.155	D02, D04, D07, D09, D11	cpd:C17491	Biosynthesis_of_various_antibiotics
233.155	D02, D04, D07, D09, D11	cpd:C09677	Biosynthesis_of_various_antibiotics
233.155	D02, D04, D07, D09, D11	cpd:C09376	Biosynthesis_of_various_antibiotics
233.155	D02, D04, D07, D09, D11	cpd:C17489	Biosynthesis_of_various_antibiotics
233.155	D02, D04, D07, D09, D11	cpd:C17492	Biosynthesis_of_various_antibiotics
233.155	D02, D04, D07, D09, D11	cpd:C09350	Biosynthesis_of_various_antibiotics
233.155	D02, D04, D07, D09, D11	cpd:C20404	Biosynthesis_of_various_antibiotics
233.155	D02, D04, D07, D09, D11	cpd:C16949	Biosynthesis_of_various_antibiotics
233.155	D02, D04, D07, D09, D11	cpd:C09743	Biosynthesis_of_various_antibiotics
233.155	D02, D04, D07, D09, D11	cpd:C17609	Biosynthesis_of_various_antibiotics
233.155	D02, D04, D07, D09, D11	cpd:C09721	Biosynthesis_of_various_antibiotics
233.155	D02, D04, D07, D09, D11	cpd:C20309	Biosynthesis_of_various_antibiotics
249.15	D02, D04, D07, D09, D11	cpd:C20403	Biosynthesis_of_various_antibiotics
249.15	D02, D04, D07, D09, D11	cpd:C13453	Biosynthesis_of_various_antibiotics
249.15	D02, D04, D07, D09, D11	cpd:C22049	Biosynthesis_of_various_antibiotics
249.15	D02, D04, D07, D09, D11	cpd:C09689	Biosynthesis_of_various_antibiotics
249.15	D02, D04, D07, D09, D11	cpd:C14716	Biosynthesis_of_various_antibiotics
249.15	D02, D04, D07, D09, D11	cpd:C07020	Biosynthesis_of_various_antibiotics
249.15	D02, D04, D07, D09, D11	cpd:C09748	Biosynthesis_of_various_antibiotics
249.15	D02, D04, D07, D09, D11	cpd:C20405	Biosynthesis_of_various_antibiotics
249.15	D02, D04, D07, D09, D11	cpd:C09295	Biosynthesis_of_various_antibiotics
249.15	D02, D04, D07, D09, D11	cpd:C09711	Biosynthesis_of_various_antibiotics
249.15	D02, D04, D07, D09, D11	cpd:C13456	Biosynthesis_of_various_antibiotics
249.15	D02, D04, D07, D09, D11	cpd:C22051	Biosynthesis_of_various_antibiotics
249.15	D02, D04, D07, D09, D11	cpd:C21922	Biosynthesis_of_various_antibiotics
275.092	D02, D04, D07, D09, D11	cpd:C20407	Biosynthesis_of_various_antibiotics
275.092	D02, D04, D07, D09, D11	cpd:C09926	Biosynthesis_of_various_antibiotics
275.092	D02, D04, D07, D09, D11	cpd:C09584	Biosynthesis_of_various_antibiotics
275.092	D02, D04, D07, D09, D11	cpd:C09582	Biosynthesis_of_various_antibiotics
275.092	D02, D04, D07, D09, D11	cpd:C09489	Biosynthesis_of_various_antibiotics
275.092	D02, D04, D07, D09, D11	cpd:C17483	Biosynthesis_of_various_antibiotics
275.092	D02, D04, D07, D09, D11	cpd:C17838	Biosynthesis_of_various_antibiotics
277.108	D02, D04, D07, D09, D11	cpd:C09302	Biosynthesis_of_various_antibiotics
277.108	D02, D04, D07, D09, D11	cpd:C09363	Biosynthesis_of_various_antibiotics
277.108	D02, D04, D07, D09, D11	cpd:C09379	Biosynthesis_of_various_antibiotics
277.108	D02, D04, D07, D09, D11	cpd:C20397	Biosynthesis_of_various_antibiotics
277.108	D02, D04, D07, D09, D11	cpd:C09354	Biosynthesis_of_various_antibiotics
277.108	D02, D04, D07, D09, D11	cpd:C09983	Biosynthesis_of_various_antibiotics
277.108	D02, D04, D07, D09, D11	cpd:C09485	Biosynthesis_of_various_antibiotics
321.207	D02, D04, D07, D09, D11	cpd:C10399	Biosynthesis_of_various_other_secondary_metabolites
321.207	D02, D04, D07, D09, D11	cpd:C17495	Biosynthesis_of_various_other_secondary_metabolites
321.207	D02, D04, D07, D09, D11	cpd:C20853	Biosynthesis_of_various_other_secondary_metabolites
321.207	D02, D04, D07, D09, D11	cpd:C15494	Biosynthesis_of_various_other_secondary_metabolites
245.082	D02, D04, D07, D09, D11	cpd:C19707	Biosynthesis_of_various_plant_secondary_metabolites
245.082	D02, D04, D07, D09, D11	cpd:C09259	Biosynthesis_of_various_plant_secondary_metabolites
245.082	D02, D04, D07, D09, D11	cpd:C09276	Biosynthesis_of_various_plant_secondary_metabolites
245.082	D02, D04, D07, D09, D11	cpd:C09210	Biosynthesis_of_various_plant_secondary_metabolites
245.082	D02, D04, D07, D09, D11	cpd:C17672	Biosynthesis_of_various_plant_secondary_metabolites
245.082	D02, D04, D07, D09, D11	cpd:C09278	Biosynthesis_of_various_plant_secondary_metabolites
329.161	D02, D04, D07, D09, D11	cpd:C17635	Biosynthesis_of_various_plant_secondary_metabolites
329.161	D02, D04, D07, D09, D11	cpd:C17634	Biosynthesis_of_various_plant_secondary_metabolites
329.161	D02, D04, D07, D09, D11	cpd:C11656	Biosynthesis_of_various_plant_secondary_metabolites
329.161	D02, D04, D07, D09, D11	cpd:C17055	Biosynthesis_of_various_plant_secondary_metabolites
329.161	D02, D04, D07, D09, D11	cpd:C17636	Biosynthesis_of_various_plant_secondary_metabolites
329.161	D02, D04, D07, D09, D11	cpd:C11670	Biosynthesis_of_various_plant_secondary_metabolites
329.161	D02, D04, D07, D09, D11	cpd:C17637	Biosynthesis_of_various_plant_secondary_metabolites
249.15	D02, D04, D07, D09, D11	cpd:C09711	Carotenoid_biosynthesis
249.15	D02, D04, D07, D09, D11	cpd:C20405	Carotenoid_biosynthesis
249.15	D02, D04, D07, D09, D11	cpd:C09295	Carotenoid_biosynthesis
249.15	D02, D04, D07, D09, D11	cpd:C13456	Carotenoid_biosynthesis
249.15	D02, D04, D07, D09, D11	cpd:C07020	Carotenoid_biosynthesis
249.15	D02, D04, D07, D09, D11	cpd:C09748	Carotenoid_biosynthesis
249.15	D02, D04, D07, D09, D11	cpd:C20403	Carotenoid_biosynthesis
249.15	D02, D04, D07, D09, D11	cpd:C13453	Carotenoid_biosynthesis
249.15	D02, D04, D07, D09, D11	cpd:C14716	Carotenoid_biosynthesis
249.15	D02, D04, D07, D09, D11	cpd:C22049	Carotenoid_biosynthesis
249.15	D02, D04, D07, D09, D11	cpd:C21922	Carotenoid_biosynthesis
249.15	D02, D04, D07, D09, D11	cpd:C09689	Carotenoid_biosynthesis
249.15	D02, D04, D07, D09, D11	cpd:C22051	Carotenoid_biosynthesis
249.15	D02, D04, D07, D09, D11	cpd:C13453	Chemical_carcinogenesis_-_receptor_activation
249.15	D02, D04, D07, D09, D11	cpd:C20403	Chemical_carcinogenesis_-_receptor_activation
249.15	D02, D04, D07, D09, D11	cpd:C22049	Chemical_carcinogenesis_-_receptor_activation
249.15	D02, D04, D07, D09, D11	cpd:C21922	Chemical_carcinogenesis_-_receptor_activation
249.15	D02, D04, D07, D09, D11	cpd:C14716	Chemical_carcinogenesis_-_receptor_activation
249.15	D02, D04, D07, D09, D11	cpd:C09689	Chemical_carcinogenesis_-_receptor_activation
249.15	D02, D04, D07, D09, D11	cpd:C09748	Chemical_carcinogenesis_-_receptor_activation
249.15	D02, D04, D07, D09, D11	cpd:C20405	Chemical_carcinogenesis_-_receptor_activation
249.15	D02, D04, D07, D09, D11	cpd:C07020	Chemical_carcinogenesis_-_receptor_activation
249.15	D02, D04, D07, D09, D11	cpd:C22051	Chemical_carcinogenesis_-_receptor_activation
249.15	D02, D04, D07, D09, D11	cpd:C09295	Chemical_carcinogenesis_-_receptor_activation
249.15	D02, D04, D07, D09, D11	cpd:C09711	Chemical_carcinogenesis_-_receptor_activation
249.15	D02, D04, D07, D09, D11	cpd:C13456	Chemical_carcinogenesis_-_receptor_activation
255.233	D02, D04, D07, D09, D11	cpd:C00249	Cutin,_suberine_and_wax_biosynthesis
269.212	D02, D04, D07, D09, D11	cpd:C19614	Cutin,_suberine_and_wax_biosynthesis
271.228	D02, D04, D07, D09, D11	cpd:C18218	Cutin,_suberine_and_wax_biosynthesis
281.249	D02, D04, D07, D09, D11	cpd:C08363	Cutin,_suberine_and_wax_biosynthesis
281.249	D02, D04, D07, D09, D11	cpd:C00712	Cutin,_suberine_and_wax_biosynthesis
281.249	D02, D04, D07, D09, D11	cpd:C12103	Cutin,_suberine_and_wax_biosynthesis
281.249	D02, D04, D07, D09, D11	cpd:C08367	Cutin,_suberine_and_wax_biosynthesis
281.249	D02, D04, D07, D09, D11	cpd:C01712	Cutin,_suberine_and_wax_biosynthesis
281.249	D02, D04, D07, D09, D11	cpd:C21944	Cutin,_suberine_and_wax_biosynthesis
285.207	D02, D04, D07, D09, D11	cpd:C19615	Cutin,_suberine_and_wax_biosynthesis
285.207	D02, D04, D07, D09, D11	cpd:C14987	Cutin,_suberine_and_wax_biosynthesis
297.244	D02, D04, D07, D09, D11	cpd:C00869	Cutin,_suberine_and_wax_biosynthesis
297.244	D02, D04, D07, D09, D11	cpd:C19616	Cutin,_suberine_and_wax_biosynthesis
297.244	D02, D04, D07, D09, D11	cpd:C08365	Cutin,_suberine_and_wax_biosynthesis
297.244	D02, D04, D07, D09, D11	cpd:C19418	Cutin,_suberine_and_wax_biosynthesis
297.244	D02, D04, D07, D09, D11	cpd:C13791	Cutin,_suberine_and_wax_biosynthesis
313.238	D02, D04, D07, D09, D11	cpd:C20702	Cutin,_suberine_and_wax_biosynthesis
313.238	D02, D04, D07, D09, D11	cpd:C14828	Cutin,_suberine_and_wax_biosynthesis
313.238	D02, D04, D07, D09, D11	cpd:C07355	Cutin,_suberine_and_wax_biosynthesis
313.238	D02, D04, D07, D09, D11	cpd:C14829	Cutin,_suberine_and_wax_biosynthesis
313.238	D02, D04, D07, D09, D11	cpd:C19620	Cutin,_suberine_and_wax_biosynthesis
315.254	D02, D04, D07, D09, D11	cpd:C19622	Cutin,_suberine_and_wax_biosynthesis
315.254	D02, D04, D07, D09, D11	cpd:C08314	Cutin,_suberine_and_wax_biosynthesis
315.254	D02, D04, D07, D09, D11	cpd:C15988	Cutin,_suberine_and_wax_biosynthesis
227.202	D02, D04, D07, D09, D11	cpd:C06424	Fatty_acid_biosynthesis
255.233	D02, D04, D07, D09, D11	cpd:C00249	Fatty_acid_biosynthesis
281.249	D02, D04, D07, D09, D11	cpd:C08363	Fatty_acid_biosynthesis
281.249	D02, D04, D07, D09, D11	cpd:C00712	Fatty_acid_biosynthesis
281.249	D02, D04, D07, D09, D11	cpd:C21944	Fatty_acid_biosynthesis
281.249	D02, D04, D07, D09, D11	cpd:C08367	Fatty_acid_biosynthesis
281.249	D02, D04, D07, D09, D11	cpd:C12103	Fatty_acid_biosynthesis
281.249	D02, D04, D07, D09, D11	cpd:C01712	Fatty_acid_biosynthesis
283.264	D02, D04, D07, D09, D11	cpd:C20356	Fatty_acid_biosynthesis
283.264	D02, D04, D07, D09, D11	cpd:C01530	Fatty_acid_biosynthesis
255.233	D02, D04, D07, D09, D11	cpd:C00249	Fatty_acid_degradation
255.233	D02, D04, D07, D09, D11	cpd:C00249	Fatty_acid_elongation
255.233	D02, D04, D07, D09, D11	cpd:C00249	Fatty_acid_metabolism
273.077	D02, D04, D07, D09, D11	cpd:C12124	Flavonoid_biosynthesis
273.077	D02, D04, D07, D09, D11	cpd:C13767	Flavonoid_biosynthesis
273.077	D02, D04, D07, D09, D11	cpd:C09320	Flavonoid_biosynthesis
273.077	D02, D04, D07, D09, D11	cpd:C09952	Flavonoid_biosynthesis
273.077	D02, D04, D07, D09, D11	cpd:C00774	Flavonoid_biosynthesis
273.077	D02, D04, D07, D09, D11	cpd:C08948	Flavonoid_biosynthesis
273.077	D02, D04, D07, D09, D11	cpd:C12128	Flavonoid_biosynthesis
273.077	D02, D04, D07, D09, D11	cpd:C12122	Flavonoid_biosynthesis
273.077	D02, D04, D07, D09, D11	cpd:C09735	Flavonoid_biosynthesis
273.077	D02, D04, D07, D09, D11	cpd:C08929	Flavonoid_biosynthesis
273.077	D02, D04, D07, D09, D11	cpd:C09029	Flavonoid_biosynthesis
273.077	D02, D04, D07, D09, D11	cpd:C16415	Flavonoid_biosynthesis
289.072	D02, D04, D07, D09, D11	cpd:C03648	Flavonoid_biosynthesis
289.072	D02, D04, D07, D09, D11	cpd:C09787	Flavonoid_biosynthesis
289.072	D02, D04, D07, D09, D11	cpd:C14079	Flavonoid_biosynthesis
289.072	D02, D04, D07, D09, D11	cpd:C09796	Flavonoid_biosynthesis
289.072	D02, D04, D07, D09, D11	cpd:C08739	Flavonoid_biosynthesis
289.072	D02, D04, D07, D09, D11	cpd:C09030	Flavonoid_biosynthesis
289.072	D02, D04, D07, D09, D11	cpd:C09728	Flavonoid_biosynthesis
289.072	D02, D04, D07, D09, D11	cpd:C17590	Flavonoid_biosynthesis
289.072	D02, D04, D07, D09, D11	cpd:C08742	Flavonoid_biosynthesis
289.072	D02, D04, D07, D09, D11	cpd:C06562	Flavonoid_biosynthesis
289.072	D02, D04, D07, D09, D11	cpd:C05907	Flavonoid_biosynthesis
289.072	D02, D04, D07, D09, D11	cpd:C09727	Flavonoid_biosynthesis
289.072	D02, D04, D07, D09, D11	cpd:C09511	Flavonoid_biosynthesis
289.072	D02, D04, D07, D09, D11	cpd:C09736	Flavonoid_biosynthesis
291.087	D02, D04, D07, D09, D11	cpd:C09529	GABA-A_receptor_agonists/antagonists
291.087	D02, D04, D07, D09, D11	cpd:C09397	GABA-A_receptor_agonists/antagonists
313.238	D02, D04, D07, D09, D11	cpd:C14828	Linoleic_acid_metabolism
313.238	D02, D04, D07, D09, D11	cpd:C20702	Linoleic_acid_metabolism
313.238	D02, D04, D07, D09, D11	cpd:C07355	Linoleic_acid_metabolism
313.238	D02, D04, D07, D09, D11	cpd:C14829	Linoleic_acid_metabolism
313.238	D02, D04, D07, D09, D11	cpd:C19620	Linoleic_acid_metabolism
329.233	D02, D04, D07, D09, D11	cpd:C14835	Linoleic_acid_metabolism
329.233	D02, D04, D07, D09, D11	cpd:C14833	Linoleic_acid_metabolism
329.233	D02, D04, D07, D09, D11	cpd:C14837	Linoleic_acid_metabolism
281.249	D02, D04, D07, D09, D11	cpd:C08367	Longevity_regulating_pathway_-_worm
281.249	D02, D04, D07, D09, D11	cpd:C21944	Longevity_regulating_pathway_-_worm
281.249	D02, D04, D07, D09, D11	cpd:C12103	Longevity_regulating_pathway_-_worm
281.249	D02, D04, D07, D09, D11	cpd:C08363	Longevity_regulating_pathway_-_worm
281.249	D02, D04, D07, D09, D11	cpd:C00712	Longevity_regulating_pathway_-_worm
281.249	D02, D04, D07, D09, D11	cpd:C01712	Longevity_regulating_pathway_-_worm
227.202	D02, D04, D07, D09, D11	cpd:C06424	Metabolic_pathways
233.155	D02, D04, D07, D09, D11	cpd:C20309	Metabolic_pathways
233.155	D02, D04, D07, D09, D11	cpd:C09677	Metabolic_pathways
233.155	D02, D04, D07, D09, D11	cpd:C16949	Metabolic_pathways
233.155	D02, D04, D07, D09, D11	cpd:C09743	Metabolic_pathways
233.155	D02, D04, D07, D09, D11	cpd:C22011	Metabolic_pathways
233.155	D02, D04, D07, D09, D11	cpd:C20404	Metabolic_pathways
233.155	D02, D04, D07, D09, D11	cpd:C09350	Metabolic_pathways
233.155	D02, D04, D07, D09, D11	cpd:C19678	Metabolic_pathways
233.155	D02, D04, D07, D09, D11	cpd:C17504	Metabolic_pathways
233.155	D02, D04, D07, D09, D11	cpd:C09399	Metabolic_pathways
233.155	D02, D04, D07, D09, D11	cpd:C09409	Metabolic_pathways
233.155	D02, D04, D07, D09, D11	cpd:C09712	Metabolic_pathways
233.155	D02, D04, D07, D09, D11	cpd:C09739	Metabolic_pathways
233.155	D02, D04, D07, D09, D11	cpd:C17491	Metabolic_pathways
233.155	D02, D04, D07, D09, D11	cpd:C17609	Metabolic_pathways
233.155	D02, D04, D07, D09, D11	cpd:C09721	Metabolic_pathways
233.155	D02, D04, D07, D09, D11	cpd:C09376	Metabolic_pathways
233.155	D02, D04, D07, D09, D11	cpd:C17489	Metabolic_pathways
233.155	D02, D04, D07, D09, D11	cpd:C17492	Metabolic_pathways
233.155	D02, D04, D07, D09, D11	cpd:C16942	Metabolic_pathways
233.155	D02, D04, D07, D09, D11	cpd:C09686	Metabolic_pathways
249.15	D02, D04, D07, D09, D11	cpd:C13453	Metabolic_pathways
249.15	D02, D04, D07, D09, D11	cpd:C20403	Metabolic_pathways
249.15	D02, D04, D07, D09, D11	cpd:C07020	Metabolic_pathways
249.15	D02, D04, D07, D09, D11	cpd:C21922	Metabolic_pathways
249.15	D02, D04, D07, D09, D11	cpd:C09748	Metabolic_pathways
249.15	D02, D04, D07, D09, D11	cpd:C20405	Metabolic_pathways
249.15	D02, D04, D07, D09, D11	cpd:C09295	Metabolic_pathways
249.15	D02, D04, D07, D09, D11	cpd:C22051	Metabolic_pathways
249.15	D02, D04, D07, D09, D11	cpd:C22049	Metabolic_pathways
249.15	D02, D04, D07, D09, D11	cpd:C09689	Metabolic_pathways
249.15	D02, D04, D07, D09, D11	cpd:C14716	Metabolic_pathways
249.15	D02, D04, D07, D09, D11	cpd:C09711	Metabolic_pathways
249.15	D02, D04, D07, D09, D11	cpd:C13456	Metabolic_pathways
255.233	D02, D04, D07, D09, D11	cpd:C00249	Metabolic_pathways
269.212	D02, D04, D07, D09, D11	cpd:C19614	Metabolic_pathways
271.228	D02, D04, D07, D09, D11	cpd:C18218	Metabolic_pathways
275.092	D02, D04, D07, D09, D11	cpd:C17483	Metabolic_pathways
275.092	D02, D04, D07, D09, D11	cpd:C17838	Metabolic_pathways
275.092	D02, D04, D07, D09, D11	cpd:C09489	Metabolic_pathways
275.092	D02, D04, D07, D09, D11	cpd:C20407	Metabolic_pathways
275.092	D02, D04, D07, D09, D11	cpd:C09584	Metabolic_pathways
275.092	D02, D04, D07, D09, D11	cpd:C09582	Metabolic_pathways
275.092	D02, D04, D07, D09, D11	cpd:C09926	Metabolic_pathways
277.108	D02, D04, D07, D09, D11	cpd:C09983	Metabolic_pathways
277.108	D02, D04, D07, D09, D11	cpd:C09485	Metabolic_pathways
277.108	D02, D04, D07, D09, D11	cpd:C09379	Metabolic_pathways
277.108	D02, D04, D07, D09, D11	cpd:C09363	Metabolic_pathways
277.108	D02, D04, D07, D09, D11	cpd:C09354	Metabolic_pathways
277.108	D02, D04, D07, D09, D11	cpd:C20397	Metabolic_pathways
277.108	D02, D04, D07, D09, D11	cpd:C09302	Metabolic_pathways
283.264	D02, D04, D07, D09, D11	cpd:C20356	Metabolic_pathways
283.264	D02, D04, D07, D09, D11	cpd:C01530	Metabolic_pathways
285.207	D02, D04, D07, D09, D11	cpd:C19615	Metabolic_pathways
285.207	D02, D04, D07, D09, D11	cpd:C14987	Metabolic_pathways
289.072	D02, D04, D07, D09, D11	cpd:C05907	Metabolic_pathways
289.072	D02, D04, D07, D09, D11	cpd:C09511	Metabolic_pathways
289.072	D02, D04, D07, D09, D11	cpd:C09736	Metabolic_pathways
289.072	D02, D04, D07, D09, D11	cpd:C09030	Metabolic_pathways
289.072	D02, D04, D07, D09, D11	cpd:C09728	Metabolic_pathways
289.072	D02, D04, D07, D09, D11	cpd:C09796	Metabolic_pathways
289.072	D02, D04, D07, D09, D11	cpd:C08739	Metabolic_pathways
289.072	D02, D04, D07, D09, D11	cpd:C08742	Metabolic_pathways
289.072	D02, D04, D07, D09, D11	cpd:C09727	Metabolic_pathways
289.072	D02, D04, D07, D09, D11	cpd:C17590	Metabolic_pathways
289.072	D02, D04, D07, D09, D11	cpd:C06562	Metabolic_pathways
289.072	D02, D04, D07, D09, D11	cpd:C03648	Metabolic_pathways
289.072	D02, D04, D07, D09, D11	cpd:C14079	Metabolic_pathways
289.072	D02, D04, D07, D09, D11	cpd:C09787	Metabolic_pathways
291.197	D02, D04, D07, D09, D11	cpd:C16319	Metabolic_pathways
291.197	D02, D04, D07, D09, D11	cpd:C13816	Metabolic_pathways
291.197	D02, D04, D07, D09, D11	cpd:C16325	Metabolic_pathways
291.197	D02, D04, D07, D09, D11	cpd:C14911	Metabolic_pathways
291.197	D02, D04, D07, D09, D11	cpd:C16324	Metabolic_pathways
291.197	D02, D04, D07, D09, D11	cpd:C19147	Metabolic_pathways
291.197	D02, D04, D07, D09, D11	cpd:C16320	Metabolic_pathways
291.197	D02, D04, D07, D09, D11	cpd:C01226	Metabolic_pathways
291.197	D02, D04, D07, D09, D11	cpd:C08319	Metabolic_pathways
291.197	D02, D04, D07, D09, D11	cpd:C04672	Metabolic_pathways
299.114	D02, D04, D07, D09, D11	cpd:C06046	Metabolic_pathways
321.207	D02, D04, D07, D09, D11	cpd:C17495	Metabolic_pathways
321.207	D02, D04, D07, D09, D11	cpd:C15494	Metabolic_pathways
321.207	D02, D04, D07, D09, D11	cpd:C20853	Metabolic_pathways
321.207	D02, D04, D07, D09, D11	cpd:C10399	Metabolic_pathways
371.244	D02, D04, D07, D09, D11	cpd:C11989	Metabolic_pathways
385.26	D02, D04, D07, D09, D11	cpd:C03240	Metabolic_pathways
401.254	D02, D04, D07, D09, D11	cpd:C06635	Metabolic_pathways
423.327	D02, D04, D07, D09, D11	cpd:C14153	Metabolic_pathways
423.327	D02, D04, D07, D09, D11	cpd:C14287	Metabolic_pathways
465.304	D02, D04, D07, D09, D11	cpd:C18043	Metabolic_pathways
221.082	D02, D04, D07, D09, D11	cpd:C10429	Phenylpropanoid_biosynthesis
221.082	D02, D04, D07, D09, D11	cpd:C10449	Phenylpropanoid_biosynthesis
221.082	D02, D04, D07, D09, D11	cpd:C19228	Phenylpropanoid_biosynthesis
221.082	D02, D04, D07, D09, D11	cpd:C14175	Phenylpropanoid_biosynthesis
221.082	D02, D04, D07, D09, D11	cpd:C20225	Phenylpropanoid_biosynthesis
283.264	D02, D04, D07, D09, D11	cpd:C20356	Phototransduction_-_fly
283.264	D02, D04, D07, D09, D11	cpd:C01530	Phototransduction_-_fly
233.155	D02, D04, D07, D09, D11	cpd:C16942	Sesquiterpenoid_and_triterpenoid_biosynthesis
233.155	D02, D04, D07, D09, D11	cpd:C09409	Sesquiterpenoid_and_triterpenoid_biosynthesis
233.155	D02, D04, D07, D09, D11	cpd:C09712	Sesquiterpenoid_and_triterpenoid_biosynthesis
233.155	D02, D04, D07, D09, D11	cpd:C09686	Sesquiterpenoid_and_triterpenoid_biosynthesis
233.155	D02, D04, D07, D09, D11	cpd:C09376	Sesquiterpenoid_and_triterpenoid_biosynthesis
233.155	D02, D04, D07, D09, D11	cpd:C17489	Sesquiterpenoid_and_triterpenoid_biosynthesis
233.155	D02, D04, D07, D09, D11	cpd:C17492	Sesquiterpenoid_and_triterpenoid_biosynthesis
233.155	D02, D04, D07, D09, D11	cpd:C09743	Sesquiterpenoid_and_triterpenoid_biosynthesis
233.155	D02, D04, D07, D09, D11	cpd:C09739	Sesquiterpenoid_and_triterpenoid_biosynthesis
233.155	D02, D04, D07, D09, D11	cpd:C17491	Sesquiterpenoid_and_triterpenoid_biosynthesis
233.155	D02, D04, D07, D09, D11	cpd:C17609	Sesquiterpenoid_and_triterpenoid_biosynthesis
233.155	D02, D04, D07, D09, D11	cpd:C09721	Sesquiterpenoid_and_triterpenoid_biosynthesis
233.155	D02, D04, D07, D09, D11	cpd:C20309	Sesquiterpenoid_and_triterpenoid_biosynthesis
233.155	D02, D04, D07, D09, D11	cpd:C09677	Sesquiterpenoid_and_triterpenoid_biosynthesis
233.155	D02, D04, D07, D09, D11	cpd:C19678	Sesquiterpenoid_and_triterpenoid_biosynthesis
233.155	D02, D04, D07, D09, D11	cpd:C09350	Sesquiterpenoid_and_triterpenoid_biosynthesis
233.155	D02, D04, D07, D09, D11	cpd:C20404	Sesquiterpenoid_and_triterpenoid_biosynthesis
233.155	D02, D04, D07, D09, D11	cpd:C22011	Sesquiterpenoid_and_triterpenoid_biosynthesis
233.155	D02, D04, D07, D09, D11	cpd:C16949	Sesquiterpenoid_and_triterpenoid_biosynthesis
233.155	D02, D04, D07, D09, D11	cpd:C17504	Sesquiterpenoid_and_triterpenoid_biosynthesis
233.155	D02, D04, D07, D09, D11	cpd:C09399	Sesquiterpenoid_and_triterpenoid_biosynthesis
465.304	D02, D04, D07, D09, D11	cpd:C18043	Steroid_hormone_biosynthesis
263.165	D02, D04, D07, D09, D11	cpd:C17747	Stilbenoid,_diarylheptanoid_and_gingerol_biosynthesis
263.165	D02, D04, D07, D09, D11	cpd:C09657	Stilbenoid,_diarylheptanoid_and_gingerol_biosynthesis
293.176	D02, D04, D07, D09, D11	cpd:C10342	Stilbenoid,_diarylheptanoid_and_gingerol_biosynthesis
293.176	D02, D04, D07, D09, D11	cpd:C10462	Stilbenoid,_diarylheptanoid_and_gingerol_biosynthesis
293.176	D02, D04, D07, D09, D11	cpd:C09709	Stilbenoid,_diarylheptanoid_and_gingerol_biosynthesis
327.109	D02, D04, D07, D09, D11	cpd:C22430	Tropane,_piperidine_and_pyridine_alkaloid_biosynthesis
327.109	D02, D04, D07, D09, D11	cpd:C09294	Tropane,_piperidine_and_pyridine_alkaloid_biosynthesis
327.109	D02, D04, D07, D09, D11	cpd:C10717	Tropane,_piperidine_and_pyridine_alkaloid_biosynthesis
241.217	D02, D04, D07, D09, D11	cpd:C16665	Two-component_system
241.217	D02, D04, D07, D09, D11	cpd:C16537	Two-component_system
299.114	D02, D04, D07, D09, D11	cpd:C06046	Tyrosine_metabolism
423.327	D02, D04, D07, D09, D11	cpd:C14153	Ubiquinone_and_other_terpenoid-quinone_biosynthesis
423.327	D02, D04, D07, D09, D11	cpd:C14287	Ubiquinone_and_other_terpenoid-quinone_biosynthesis
259.098	D02, D04, D09	cpd:C09680	Bisphenol_degradation
259.098	D02, D04, D09	cpd:C09923	Bisphenol_degradation
259.098	D02, D04, D09	cpd:C13634	Bisphenol_degradation
259.098	D02, D04, D09	cpd:C16812	Bisphenol_degradation
259.098	D02, D04, D09	cpd:C09392	Bisphenol_degradation
259.098	D02, D04, D09	cpd:C09495	Bisphenol_degradation
259.098	D02, D04, D09	cpd:C16812	Microbial_metabolism_in_diverse_environments
259.098	D02, D04, D09	cpd:C09392	Microbial_metabolism_in_diverse_environments
259.098	D02, D04, D09	cpd:C09495	Microbial_metabolism_in_diverse_environments
259.098	D02, D04, D09	cpd:C09680	Microbial_metabolism_in_diverse_environments
259.098	D02, D04, D09	cpd:C09923	Microbial_metabolism_in_diverse_environments
259.098	D02, D04, D09	cpd:C13634	Microbial_metabolism_in_diverse_environments
319.119	D02, D04, D09, D11	cpd:C20380	Sesquiterpenoid_and_triterpenoid_biosynthesis
319.119	D02, D04, D09, D11	cpd:C09373	Sesquiterpenoid_and_triterpenoid_biosynthesis
319.119	D02, D04, D09, D11	cpd:C06079	Sesquiterpenoid_and_triterpenoid_biosynthesis
319.119	D02, D04, D09, D11	cpd:C21422	Sesquiterpenoid_and_triterpenoid_biosynthesis
319.119	D02, D04, D09, D11	cpd:C09298	Sesquiterpenoid_and_triterpenoid_biosynthesis
281.176	D02, D07	cpd:C16508	Insect_hormone_biosynthesis
223.061	D02, D07, D09, D11	cpd:C20654	2-Oxocarboxylic_acid_metabolism
223.061	D02, D07, D09, D11	cpd:C00482	2-Oxocarboxylic_acid_metabolism
223.061	D02, D07, D09, D11	cpd:C20653	2-Oxocarboxylic_acid_metabolism
227.129	D02, D07, D09, D11	cpd:C16308	alpha-Linolenic_acid_metabolism
223.061	D02, D07, D09, D11	cpd:C20654	Biosynthesis_of_phenylpropanoids
223.061	D02, D07, D09, D11	cpd:C00482	Biosynthesis_of_phenylpropanoids
223.061	D02, D07, D09, D11	cpd:C20653	Biosynthesis_of_phenylpropanoids
223.061	D02, D07, D09, D11	cpd:C20653	Biosynthesis_of_secondary_metabolites
223.061	D02, D07, D09, D11	cpd:C00482	Biosynthesis_of_secondary_metabolites
223.061	D02, D07, D09, D11	cpd:C20654	Biosynthesis_of_secondary_metabolites
227.129	D02, D07, D09, D11	cpd:C16308	Biosynthesis_of_secondary_metabolites
279.124	D02, D07, D09, D11	cpd:C09480	Biosynthesis_of_secondary_metabolites
279.124	D02, D07, D09, D11	cpd:C15514	Biosynthesis_of_secondary_metabolites
279.124	D02, D07, D09, D11	cpd:C09707	Biosynthesis_of_secondary_metabolites
279.124	D02, D07, D09, D11	cpd:C09346	Biosynthesis_of_secondary_metabolites
279.124	D02, D07, D09, D11	cpd:C15514	Carotenoid_biosynthesis
279.124	D02, D07, D09, D11	cpd:C09707	Carotenoid_biosynthesis
279.124	D02, D07, D09, D11	cpd:C09346	Carotenoid_biosynthesis
279.124	D02, D07, D09, D11	cpd:C09480	Carotenoid_biosynthesis
223.061	D02, D07, D09, D11	cpd:C20654	Metabolic_pathways
223.061	D02, D07, D09, D11	cpd:C00482	Metabolic_pathways
223.061	D02, D07, D09, D11	cpd:C20653	Metabolic_pathways
223.061	D02, D07, D09, D11	cpd:C00482	Phenylalanine,_tyrosine_and_tryptophan_biosynthesis
223.061	D02, D07, D09, D11	cpd:C20654	Phenylalanine,_tyrosine_and_tryptophan_biosynthesis
223.061	D02, D07, D09, D11	cpd:C20653	Phenylalanine,_tyrosine_and_tryptophan_biosynthesis
223.061	D02, D07, D09, D11	cpd:C20654	Phenylpropanoid_biosynthesis
223.061	D02, D07, D09, D11	cpd:C00482	Phenylpropanoid_biosynthesis
223.061	D02, D07, D09, D11	cpd:C20653	Phenylpropanoid_biosynthesis
207.066	D02, D09	cpd:C09816	Biosynthesis_of_phenylpropanoids
207.066	D02, D09	cpd:C05610	Biosynthesis_of_phenylpropanoids
207.066	D02, D09	cpd:C02381	Biosynthesis_of_phenylpropanoids
207.066	D02, D09	cpd:C02381	Biosynthesis_of_secondary_metabolites
207.066	D02, D09	cpd:C09816	Biosynthesis_of_secondary_metabolites
207.066	D02, D09	cpd:C05610	Biosynthesis_of_secondary_metabolites
285.077	D02, D09	cpd:C05334	Biosynthesis_of_secondary_metabolites
285.077	D02, D09	cpd:C10508	Biosynthesis_of_secondary_metabolites
285.077	D02, D09	cpd:C08844	Biosynthesis_of_secondary_metabolites
285.077	D02, D09	cpd:C08974	Biosynthesis_of_secondary_metabolites
285.077	D02, D09	cpd:C12434	Biosynthesis_of_secondary_metabolites
285.077	D02, D09	cpd:C00786	Biosynthesis_of_secondary_metabolites
285.077	D02, D09	cpd:C09282	Biosynthesis_of_secondary_metabolites
285.077	D02, D09	cpd:C09833	Biosynthesis_of_secondary_metabolites
285.077	D02, D09	cpd:C09920	Biosynthesis_of_secondary_metabolites
285.077	D02, D09	cpd:C02675	Biosynthesis_of_secondary_metabolites
285.077	D02, D09	cpd:C10274	Biosynthesis_of_secondary_metabolites
285.077	D02, D09	cpd:C18835	Biosynthesis_of_secondary_metabolites
285.077	D02, D09	cpd:C16190	Biosynthesis_of_secondary_metabolites
285.077	D02, D09	cpd:C09975	Biosynthesis_of_secondary_metabolites
285.077	D02, D09	cpd:C09044	Biosynthesis_of_secondary_metabolites
285.077	D02, D09	cpd:C02922	Biosynthesis_of_secondary_metabolites
285.077	D02, D09	cpd:C12434	Biosynthesis_of_type_II_polyketide_products
285.077	D02, D09	cpd:C02675	Biosynthesis_of_type_II_polyketide_products
285.077	D02, D09	cpd:C18835	Biosynthesis_of_type_II_polyketide_products
285.077	D02, D09	cpd:C10274	Biosynthesis_of_type_II_polyketide_products
285.077	D02, D09	cpd:C16190	Biosynthesis_of_type_II_polyketide_products
285.077	D02, D09	cpd:C09975	Biosynthesis_of_type_II_polyketide_products
285.077	D02, D09	cpd:C09044	Biosynthesis_of_type_II_polyketide_products
285.077	D02, D09	cpd:C02922	Biosynthesis_of_type_II_polyketide_products
285.077	D02, D09	cpd:C05334	Biosynthesis_of_type_II_polyketide_products
285.077	D02, D09	cpd:C10508	Biosynthesis_of_type_II_polyketide_products
285.077	D02, D09	cpd:C00786	Biosynthesis_of_type_II_polyketide_products
285.077	D02, D09	cpd:C08844	Biosynthesis_of_type_II_polyketide_products
285.077	D02, D09	cpd:C09920	Biosynthesis_of_type_II_polyketide_products
285.077	D02, D09	cpd:C09282	Biosynthesis_of_type_II_polyketide_products
285.077	D02, D09	cpd:C09833	Biosynthesis_of_type_II_polyketide_products
285.077	D02, D09	cpd:C08974	Biosynthesis_of_type_II_polyketide_products
207.066	D02, D09	cpd:C09816	Degradation_of_aromatic_compounds
207.066	D02, D09	cpd:C05610	Degradation_of_aromatic_compounds
207.066	D02, D09	cpd:C02381	Degradation_of_aromatic_compounds
285.077	D02, D09	cpd:C02675	Flavonoid_biosynthesis
285.077	D02, D09	cpd:C10274	Flavonoid_biosynthesis
285.077	D02, D09	cpd:C09044	Flavonoid_biosynthesis
285.077	D02, D09	cpd:C09282	Flavonoid_biosynthesis
285.077	D02, D09	cpd:C09833	Flavonoid_biosynthesis
285.077	D02, D09	cpd:C09920	Flavonoid_biosynthesis
285.077	D02, D09	cpd:C08844	Flavonoid_biosynthesis
285.077	D02, D09	cpd:C08974	Flavonoid_biosynthesis
285.077	D02, D09	cpd:C00786	Flavonoid_biosynthesis
285.077	D02, D09	cpd:C12434	Flavonoid_biosynthesis
285.077	D02, D09	cpd:C02922	Flavonoid_biosynthesis
285.077	D02, D09	cpd:C05334	Flavonoid_biosynthesis
285.077	D02, D09	cpd:C10508	Flavonoid_biosynthesis
285.077	D02, D09	cpd:C09975	Flavonoid_biosynthesis
285.077	D02, D09	cpd:C18835	Flavonoid_biosynthesis
285.077	D02, D09	cpd:C16190	Flavonoid_biosynthesis
285.077	D02, D09	cpd:C09282	Isoflavonoid_biosynthesis
285.077	D02, D09	cpd:C09833	Isoflavonoid_biosynthesis
285.077	D02, D09	cpd:C00786	Isoflavonoid_biosynthesis
285.077	D02, D09	cpd:C12434	Isoflavonoid_biosynthesis
285.077	D02, D09	cpd:C02675	Isoflavonoid_biosynthesis
285.077	D02, D09	cpd:C10274	Isoflavonoid_biosynthesis
285.077	D02, D09	cpd:C18835	Isoflavonoid_biosynthesis
285.077	D02, D09	cpd:C16190	Isoflavonoid_biosynthesis
285.077	D02, D09	cpd:C09975	Isoflavonoid_biosynthesis
285.077	D02, D09	cpd:C09044	Isoflavonoid_biosynthesis
285.077	D02, D09	cpd:C02922	Isoflavonoid_biosynthesis
285.077	D02, D09	cpd:C05334	Isoflavonoid_biosynthesis
285.077	D02, D09	cpd:C10508	Isoflavonoid_biosynthesis
285.077	D02, D09	cpd:C08974	Isoflavonoid_biosynthesis
285.077	D02, D09	cpd:C09920	Isoflavonoid_biosynthesis
285.077	D02, D09	cpd:C08844	Isoflavonoid_biosynthesis
207.066	D02, D09	cpd:C02381	Metabolic_pathways
207.066	D02, D09	cpd:C09816	Metabolic_pathways
207.066	D02, D09	cpd:C05610	Metabolic_pathways
285.077	D02, D09	cpd:C10274	Metabolic_pathways
285.077	D02, D09	cpd:C09044	Metabolic_pathways
285.077	D02, D09	cpd:C18835	Metabolic_pathways
285.077	D02, D09	cpd:C02675	Metabolic_pathways
285.077	D02, D09	cpd:C09975	Metabolic_pathways
285.077	D02, D09	cpd:C16190	Metabolic_pathways
285.077	D02, D09	cpd:C08844	Metabolic_pathways
285.077	D02, D09	cpd:C08974	Metabolic_pathways
285.077	D02, D09	cpd:C00786	Metabolic_pathways
285.077	D02, D09	cpd:C12434	Metabolic_pathways
285.077	D02, D09	cpd:C02922	Metabolic_pathways
285.077	D02, D09	cpd:C05334	Metabolic_pathways
285.077	D02, D09	cpd:C10508	Metabolic_pathways
285.077	D02, D09	cpd:C09920	Metabolic_pathways
285.077	D02, D09	cpd:C09833	Metabolic_pathways
285.077	D02, D09	cpd:C09282	Metabolic_pathways
207.066	D02, D09	cpd:C02381	Microbial_metabolism_in_diverse_environments
207.066	D02, D09	cpd:C09816	Microbial_metabolism_in_diverse_environments
207.066	D02, D09	cpd:C05610	Microbial_metabolism_in_diverse_environments
207.066	D02, D09	cpd:C09816	Phenylpropanoid_biosynthesis
207.066	D02, D09	cpd:C05610	Phenylpropanoid_biosynthesis
207.066	D02, D09	cpd:C02381	Phenylpropanoid_biosynthesis
207.066	D02, D09	cpd:C05610	Toluene_degradation
207.066	D02, D09	cpd:C09816	Toluene_degradation
207.066	D02, D09	cpd:C02381	Toluene_degradation
373.15	D02, D09, D11	cpd:C11648	Biosynthesis_of_secondary_metabolites
373.15	D02, D09, D11	cpd:C06071	Biosynthesis_of_secondary_metabolites
565.441	D02, D09, D11	cpd:C15877	Biosynthesis_of_secondary_metabolites
373.15	D02, D09, D11	cpd:C06071	Biosynthesis_of_terpenoids_and_steroids
373.15	D02, D09, D11	cpd:C11648	Biosynthesis_of_terpenoids_and_steroids
265.145	D02, D09, D11	cpd:C22050	Carotenoid_biosynthesis
265.145	D02, D09, D11	cpd:C09717	Carotenoid_biosynthesis
265.145	D02, D09, D11	cpd:C10840	Carotenoid_biosynthesis
265.145	D02, D09, D11	cpd:C09702	Carotenoid_biosynthesis
265.145	D02, D09, D11	cpd:C13454	Carotenoid_biosynthesis
565.441	D02, D09, D11	cpd:C15877	Carotenoid_biosynthesis
373.15	D02, D09, D11	cpd:C06071	Metabolic_pathways
373.15	D02, D09, D11	cpd:C11648	Metabolic_pathways
565.441	D02, D09, D11	cpd:C15877	Metabolic_pathways
373.15	D02, D09, D11	cpd:C06071	Monoterpenoid_biosynthesis
373.15	D02, D09, D11	cpd:C11648	Monoterpenoid_biosynthesis
367.155	D02, D11	cpd:C21492	Flavonoid_biosynthesis
367.155	D02, D11	cpd:C15145	Flavonoid_biosynthesis
367.155	D02, D11	cpd:C22048	Flavonoid_biosynthesis
279.16	D04	cpd:C17748	Biosynthesis_of_secondary_metabolites
279.16	D04	cpd:C19417	Biosynthesis_of_secondary_metabolites
279.16	D04	cpd:C19417	Stilbenoid,_diarylheptanoid_and_gingerol_biosynthesis
279.16	D04	cpd:C17748	Stilbenoid,_diarylheptanoid_and_gingerol_biosynthesis
211.134	D04, D07, D09	cpd:C16309	alpha-Linolenic_acid_metabolism
211.134	D04, D07, D09	cpd:C08509	alpha-Linolenic_acid_metabolism
211.134	D04, D07, D09	cpd:C16311	alpha-Linolenic_acid_metabolism
211.134	D04, D07, D09	cpd:C08482	alpha-Linolenic_acid_metabolism
213.186	D04, D07, D09	cpd:C17076	Biofilm_formation_-_Vibrio_cholerae
213.186	D04, D07, D09	cpd:C16640	Biofilm_formation_-_Vibrio_cholerae
267.066	D04, D07, D09	cpd:C12125	Biosynthesis_of_phenylpropanoids
267.066	D04, D07, D09	cpd:C00858	Biosynthesis_of_phenylpropanoids
267.066	D04, D07, D09	cpd:C15203	Biosynthesis_of_phenylpropanoids
267.066	D04, D07, D09	cpd:C11621	Biosynthesis_of_phenylpropanoids
267.066	D04, D07, D09	cpd:C15110	Biosynthesis_of_phenylpropanoids
267.066	D04, D07, D09	cpd:C10414	Biosynthesis_of_phenylpropanoids
211.098	D04, D07, D09	cpd:C20790	Biosynthesis_of_secondary_metabolites
211.134	D04, D07, D09	cpd:C16311	Biosynthesis_of_secondary_metabolites
211.134	D04, D07, D09	cpd:C16309	Biosynthesis_of_secondary_metabolites
211.134	D04, D07, D09	cpd:C08509	Biosynthesis_of_secondary_metabolites
211.134	D04, D07, D09	cpd:C08482	Biosynthesis_of_secondary_metabolites
267.066	D04, D07, D09	cpd:C15110	Biosynthesis_of_secondary_metabolites
267.066	D04, D07, D09	cpd:C15203	Biosynthesis_of_secondary_metabolites
267.066	D04, D07, D09	cpd:C10414	Biosynthesis_of_secondary_metabolites
267.066	D04, D07, D09	cpd:C12125	Biosynthesis_of_secondary_metabolites
267.066	D04, D07, D09	cpd:C11621	Biosynthesis_of_secondary_metabolites
267.066	D04, D07, D09	cpd:C00858	Biosynthesis_of_secondary_metabolites
269.176	D04, D07, D09	cpd:C16506	Insect_hormone_biosynthesis
363.158	D04, D07, D09	cpd:C16507	Insect_hormone_biosynthesis
267.066	D04, D07, D09	cpd:C10414	Isoflavonoid_biosynthesis
267.066	D04, D07, D09	cpd:C00858	Isoflavonoid_biosynthesis
267.066	D04, D07, D09	cpd:C12125	Isoflavonoid_biosynthesis
267.066	D04, D07, D09	cpd:C11621	Isoflavonoid_biosynthesis
267.066	D04, D07, D09	cpd:C15203	Isoflavonoid_biosynthesis
267.066	D04, D07, D09	cpd:C15110	Isoflavonoid_biosynthesis
211.098	D04, D07, D09	cpd:C20790	Metabolic_pathways
267.066	D04, D07, D09	cpd:C15110	Metabolic_pathways
267.066	D04, D07, D09	cpd:C15203	Metabolic_pathways
267.066	D04, D07, D09	cpd:C12125	Metabolic_pathways
267.066	D04, D07, D09	cpd:C10414	Metabolic_pathways
267.066	D04, D07, D09	cpd:C00858	Metabolic_pathways
267.066	D04, D07, D09	cpd:C11621	Metabolic_pathways
211.098	D04, D07, D09	cpd:C20790	Monoterpenoid_biosynthesis
213.186	D04, D07, D09	cpd:C16640	Quorum_sensing
213.186	D04, D07, D09	cpd:C17076	Quorum_sensing
213.186	D04, D07, D09	cpd:C16640	Two-component_system
213.186	D04, D07, D09	cpd:C17076	Two-component_system
341.109	D04, D07, D09, D11	cpd:C19634	ABC_transporters
341.109	D04, D07, D09, D11	cpd:C19773	ABC_transporters
341.109	D04, D07, D09, D11	cpd:C02964	ABC_transporters
341.109	D04, D07, D09, D11	cpd:C07064	ABC_transporters
341.109	D04, D07, D09, D11	cpd:C19636	ABC_transporters
341.109	D04, D07, D09, D11	cpd:C04147	ABC_transporters
341.109	D04, D07, D09, D11	cpd:C01235	ABC_transporters
341.109	D04, D07, D09, D11	cpd:C00897	ABC_transporters
341.109	D04, D07, D09, D11	cpd:C01518	ABC_transporters
341.109	D04, D07, D09, D11	cpd:C08250	ABC_transporters
341.109	D04, D07, D09, D11	cpd:C01728	ABC_transporters
341.109	D04, D07, D09, D11	cpd:C22492	ABC_transporters
341.109	D04, D07, D09, D11	cpd:C02048	ABC_transporters
341.109	D04, D07, D09, D11	cpd:C19632	ABC_transporters
341.109	D04, D07, D09, D11	cpd:C01083	ABC_transporters
341.109	D04, D07, D09, D11	cpd:C22512	ABC_transporters
341.109	D04, D07, D09, D11	cpd:C20861	ABC_transporters
341.109	D04, D07, D09, D11	cpd:C21336	ABC_transporters
341.109	D04, D07, D09, D11	cpd:C08240	ABC_transporters
341.109	D04, D07, D09, D11	cpd:C00208	ABC_transporters
341.109	D04, D07, D09, D11	cpd:C06421	ABC_transporters
341.109	D04, D07, D09, D11	cpd:C06422	ABC_transporters
341.109	D04, D07, D09, D11	cpd:C00243	ABC_transporters
341.109	D04, D07, D09, D11	cpd:C01711	ABC_transporters
341.109	D04, D07, D09, D11	cpd:C19633	ABC_transporters
341.109	D04, D07, D09, D11	cpd:C01725	ABC_transporters
341.109	D04, D07, D09, D11	cpd:C20236	ABC_transporters
341.109	D04, D07, D09, D11	cpd:C00252	ABC_transporters
341.109	D04, D07, D09, D11	cpd:C05400	ABC_transporters
341.109	D04, D07, D09, D11	cpd:C01970	ABC_transporters
341.109	D04, D07, D09, D11	cpd:C04219	ABC_transporters
341.109	D04, D07, D09, D11	cpd:C05402	ABC_transporters
341.109	D04, D07, D09, D11	cpd:C00185	ABC_transporters
341.109	D04, D07, D09, D11	cpd:C01971	ABC_transporters
341.109	D04, D07, D09, D11	cpd:C18068	ABC_transporters
341.109	D04, D07, D09, D11	cpd:C00089	ABC_transporters
341.109	D04, D07, D09, D11	cpd:C01742	ABC_transporters
341.109	D04, D07, D09, D11	cpd:C15548	ABC_transporters
369.228	D04, D07, D09, D11	cpd:C05963	Arachidonic_acid_metabolism
369.228	D04, D07, D09, D11	cpd:C05961	Arachidonic_acid_metabolism
341.109	D04, D07, D09, D11	cpd:C04219	Bacterial_chemotaxis
341.109	D04, D07, D09, D11	cpd:C05402	Bacterial_chemotaxis
341.109	D04, D07, D09, D11	cpd:C00185	Bacterial_chemotaxis
341.109	D04, D07, D09, D11	cpd:C01971	Bacterial_chemotaxis
341.109	D04, D07, D09, D11	cpd:C18068	Bacterial_chemotaxis
341.109	D04, D07, D09, D11	cpd:C00089	Bacterial_chemotaxis
341.109	D04, D07, D09, D11	cpd:C01742	Bacterial_chemotaxis
341.109	D04, D07, D09, D11	cpd:C15548	Bacterial_chemotaxis
341.109	D04, D07, D09, D11	cpd:C19634	Bacterial_chemotaxis
341.109	D04, D07, D09, D11	cpd:C19773	Bacterial_chemotaxis
341.109	D04, D07, D09, D11	cpd:C02964	Bacterial_chemotaxis
341.109	D04, D07, D09, D11	cpd:C07064	Bacterial_chemotaxis
341.109	D04, D07, D09, D11	cpd:C19636	Bacterial_chemotaxis
341.109	D04, D07, D09, D11	cpd:C04147	Bacterial_chemotaxis
341.109	D04, D07, D09, D11	cpd:C06422	Bacterial_chemotaxis
341.109	D04, D07, D09, D11	cpd:C00243	Bacterial_chemotaxis
341.109	D04, D07, D09, D11	cpd:C01711	Bacterial_chemotaxis
341.109	D04, D07, D09, D11	cpd:C19633	Bacterial_chemotaxis
341.109	D04, D07, D09, D11	cpd:C01725	Bacterial_chemotaxis
341.109	D04, D07, D09, D11	cpd:C20236	Bacterial_chemotaxis
341.109	D04, D07, D09, D11	cpd:C00252	Bacterial_chemotaxis
341.109	D04, D07, D09, D11	cpd:C05400	Bacterial_chemotaxis
341.109	D04, D07, D09, D11	cpd:C01970	Bacterial_chemotaxis
341.109	D04, D07, D09, D11	cpd:C01518	Bacterial_chemotaxis
341.109	D04, D07, D09, D11	cpd:C08250	Bacterial_chemotaxis
341.109	D04, D07, D09, D11	cpd:C01728	Bacterial_chemotaxis
341.109	D04, D07, D09, D11	cpd:C22492	Bacterial_chemotaxis
341.109	D04, D07, D09, D11	cpd:C02048	Bacterial_chemotaxis
341.109	D04, D07, D09, D11	cpd:C19632	Bacterial_chemotaxis
341.109	D04, D07, D09, D11	cpd:C01083	Bacterial_chemotaxis
341.109	D04, D07, D09, D11	cpd:C22512	Bacterial_chemotaxis
341.109	D04, D07, D09, D11	cpd:C20861	Bacterial_chemotaxis
341.109	D04, D07, D09, D11	cpd:C21336	Bacterial_chemotaxis
341.109	D04, D07, D09, D11	cpd:C08240	Bacterial_chemotaxis
341.109	D04, D07, D09, D11	cpd:C01235	Bacterial_chemotaxis
341.109	D04, D07, D09, D11	cpd:C00897	Bacterial_chemotaxis
341.109	D04, D07, D09, D11	cpd:C00208	Bacterial_chemotaxis
341.109	D04, D07, D09, D11	cpd:C06421	Bacterial_chemotaxis
369.228	D04, D07, D09, D11	cpd:C05961	Bile_secretion
369.228	D04, D07, D09, D11	cpd:C05963	Bile_secretion
385.223	D04, D07, D09, D11	cpd:C11990	Biosynthesis_of_12-,_14-_and_16-membered_macrolides
263.129	D04, D07, D09, D11	cpd:C09498	Biosynthesis_of_plant_hormones
263.129	D04, D07, D09, D11	cpd:C11060	Biosynthesis_of_plant_hormones
263.129	D04, D07, D09, D11	cpd:C09453	Biosynthesis_of_plant_hormones
263.129	D04, D07, D09, D11	cpd:C09542	Biosynthesis_of_plant_hormones
263.129	D04, D07, D09, D11	cpd:C20399	Biosynthesis_of_plant_hormones
263.129	D04, D07, D09, D11	cpd:C09456	Biosynthesis_of_plant_hormones
263.129	D04, D07, D09, D11	cpd:C09355	Biosynthesis_of_plant_hormones
263.129	D04, D07, D09, D11	cpd:C09506	Biosynthesis_of_plant_hormones
263.129	D04, D07, D09, D11	cpd:C09688	Biosynthesis_of_plant_hormones
263.129	D04, D07, D09, D11	cpd:C09381	Biosynthesis_of_plant_hormones
263.129	D04, D07, D09, D11	cpd:C09683	Biosynthesis_of_plant_hormones
263.129	D04, D07, D09, D11	cpd:C09600	Biosynthesis_of_plant_hormones
263.129	D04, D07, D09, D11	cpd:C09470	Biosynthesis_of_plant_hormones
263.129	D04, D07, D09, D11	cpd:C10766	Biosynthesis_of_plant_hormones
263.129	D04, D07, D09, D11	cpd:C20402	Biosynthesis_of_plant_hormones
263.129	D04, D07, D09, D11	cpd:C09574	Biosynthesis_of_plant_hormones
263.129	D04, D07, D09, D11	cpd:C09708	Biosynthesis_of_plant_hormones
263.129	D04, D07, D09, D11	cpd:C09481	Biosynthesis_of_plant_hormones
263.129	D04, D07, D09, D11	cpd:C09349	Biosynthesis_of_plant_hormones
263.129	D04, D07, D09, D11	cpd:C09291	Biosynthesis_of_plant_hormones
263.129	D04, D07, D09, D11	cpd:C06082	Biosynthesis_of_plant_hormones
263.129	D04, D07, D09, D11	cpd:C09530	Biosynthesis_of_plant_hormones
263.129	D04, D07, D09, D11	cpd:C09304	Biosynthesis_of_plant_hormones
263.129	D04, D07, D09, D11	cpd:C09540	Biosynthesis_of_plant_hormones
263.129	D04, D07, D09, D11	cpd:C09531	Biosynthesis_of_plant_hormones
263.129	D04, D07, D09, D11	cpd:C11060	Biosynthesis_of_plant_secondary_metabolites
263.129	D04, D07, D09, D11	cpd:C09453	Biosynthesis_of_plant_secondary_metabolites
263.129	D04, D07, D09, D11	cpd:C09456	Biosynthesis_of_plant_secondary_metabolites
263.129	D04, D07, D09, D11	cpd:C09542	Biosynthesis_of_plant_secondary_metabolites
263.129	D04, D07, D09, D11	cpd:C20399	Biosynthesis_of_plant_secondary_metabolites
263.129	D04, D07, D09, D11	cpd:C09470	Biosynthesis_of_plant_secondary_metabolites
263.129	D04, D07, D09, D11	cpd:C09574	Biosynthesis_of_plant_secondary_metabolites
263.129	D04, D07, D09, D11	cpd:C09355	Biosynthesis_of_plant_secondary_metabolites
263.129	D04, D07, D09, D11	cpd:C09506	Biosynthesis_of_plant_secondary_metabolites
263.129	D04, D07, D09, D11	cpd:C20402	Biosynthesis_of_plant_secondary_metabolites
263.129	D04, D07, D09, D11	cpd:C09688	Biosynthesis_of_plant_secondary_metabolites
263.129	D04, D07, D09, D11	cpd:C09708	Biosynthesis_of_plant_secondary_metabolites
263.129	D04, D07, D09, D11	cpd:C09481	Biosynthesis_of_plant_secondary_metabolites
263.129	D04, D07, D09, D11	cpd:C09349	Biosynthesis_of_plant_secondary_metabolites
263.129	D04, D07, D09, D11	cpd:C09291	Biosynthesis_of_plant_secondary_metabolites
263.129	D04, D07, D09, D11	cpd:C06082	Biosynthesis_of_plant_secondary_metabolites
263.129	D04, D07, D09, D11	cpd:C09530	Biosynthesis_of_plant_secondary_metabolites
263.129	D04, D07, D09, D11	cpd:C10766	Biosynthesis_of_plant_secondary_metabolites
263.129	D04, D07, D09, D11	cpd:C09304	Biosynthesis_of_plant_secondary_metabolites
263.129	D04, D07, D09, D11	cpd:C09540	Biosynthesis_of_plant_secondary_metabolites
263.129	D04, D07, D09, D11	cpd:C09531	Biosynthesis_of_plant_secondary_metabolites
263.129	D04, D07, D09, D11	cpd:C09498	Biosynthesis_of_plant_secondary_metabolites
263.129	D04, D07, D09, D11	cpd:C09600	Biosynthesis_of_plant_secondary_metabolites
263.129	D04, D07, D09, D11	cpd:C09381	Biosynthesis_of_plant_secondary_metabolites
263.129	D04, D07, D09, D11	cpd:C09683	Biosynthesis_of_plant_secondary_metabolites
279.233	D04, D07, D09, D11	cpd:C08282	Biosynthesis_of_plant_secondary_metabolites
279.233	D04, D07, D09, D11	cpd:C08459	Biosynthesis_of_plant_secondary_metabolites
279.233	D04, D07, D09, D11	cpd:C08321	Biosynthesis_of_plant_secondary_metabolites
279.233	D04, D07, D09, D11	cpd:C04056	Biosynthesis_of_plant_secondary_metabolites
279.233	D04, D07, D09, D11	cpd:C01595	Biosynthesis_of_plant_secondary_metabolites
235.098	D04, D07, D09, D11	cpd:C12457	Biosynthesis_of_secondary_metabolites
263.129	D04, D07, D09, D11	cpd:C09688	Biosynthesis_of_secondary_metabolites
263.129	D04, D07, D09, D11	cpd:C09381	Biosynthesis_of_secondary_metabolites
263.129	D04, D07, D09, D11	cpd:C09683	Biosynthesis_of_secondary_metabolites
263.129	D04, D07, D09, D11	cpd:C09600	Biosynthesis_of_secondary_metabolites
263.129	D04, D07, D09, D11	cpd:C09708	Biosynthesis_of_secondary_metabolites
263.129	D04, D07, D09, D11	cpd:C09481	Biosynthesis_of_secondary_metabolites
263.129	D04, D07, D09, D11	cpd:C09349	Biosynthesis_of_secondary_metabolites
263.129	D04, D07, D09, D11	cpd:C09498	Biosynthesis_of_secondary_metabolites
263.129	D04, D07, D09, D11	cpd:C11060	Biosynthesis_of_secondary_metabolites
263.129	D04, D07, D09, D11	cpd:C09453	Biosynthesis_of_secondary_metabolites
263.129	D04, D07, D09, D11	cpd:C09456	Biosynthesis_of_secondary_metabolites
263.129	D04, D07, D09, D11	cpd:C09542	Biosynthesis_of_secondary_metabolites
263.129	D04, D07, D09, D11	cpd:C20399	Biosynthesis_of_secondary_metabolites
263.129	D04, D07, D09, D11	cpd:C09470	Biosynthesis_of_secondary_metabolites
263.129	D04, D07, D09, D11	cpd:C09574	Biosynthesis_of_secondary_metabolites
263.129	D04, D07, D09, D11	cpd:C09355	Biosynthesis_of_secondary_metabolites
263.129	D04, D07, D09, D11	cpd:C09506	Biosynthesis_of_secondary_metabolites
263.129	D04, D07, D09, D11	cpd:C20402	Biosynthesis_of_secondary_metabolites
263.129	D04, D07, D09, D11	cpd:C09531	Biosynthesis_of_secondary_metabolites
263.129	D04, D07, D09, D11	cpd:C09530	Biosynthesis_of_secondary_metabolites
263.129	D04, D07, D09, D11	cpd:C09291	Biosynthesis_of_secondary_metabolites
263.129	D04, D07, D09, D11	cpd:C06082	Biosynthesis_of_secondary_metabolites
263.129	D04, D07, D09, D11	cpd:C09540	Biosynthesis_of_secondary_metabolites
263.129	D04, D07, D09, D11	cpd:C09304	Biosynthesis_of_secondary_metabolites
263.129	D04, D07, D09, D11	cpd:C10766	Biosynthesis_of_secondary_metabolites
341.109	D04, D07, D09, D11	cpd:C19633	Biosynthesis_of_secondary_metabolites
341.109	D04, D07, D09, D11	cpd:C01725	Biosynthesis_of_secondary_metabolites
341.109	D04, D07, D09, D11	cpd:C20236	Biosynthesis_of_secondary_metabolites
341.109	D04, D07, D09, D11	cpd:C00252	Biosynthesis_of_secondary_metabolites
341.109	D04, D07, D09, D11	cpd:C05400	Biosynthesis_of_secondary_metabolites
341.109	D04, D07, D09, D11	cpd:C01970	Biosynthesis_of_secondary_metabolites
341.109	D04, D07, D09, D11	cpd:C04219	Biosynthesis_of_secondary_metabolites
341.109	D04, D07, D09, D11	cpd:C05402	Biosynthesis_of_secondary_metabolites
341.109	D04, D07, D09, D11	cpd:C00185	Biosynthesis_of_secondary_metabolites
341.109	D04, D07, D09, D11	cpd:C01971	Biosynthesis_of_secondary_metabolites
341.109	D04, D07, D09, D11	cpd:C18068	Biosynthesis_of_secondary_metabolites
341.109	D04, D07, D09, D11	cpd:C00089	Biosynthesis_of_secondary_metabolites
341.109	D04, D07, D09, D11	cpd:C01742	Biosynthesis_of_secondary_metabolites
341.109	D04, D07, D09, D11	cpd:C15548	Biosynthesis_of_secondary_metabolites
341.109	D04, D07, D09, D11	cpd:C19634	Biosynthesis_of_secondary_metabolites
341.109	D04, D07, D09, D11	cpd:C19773	Biosynthesis_of_secondary_metabolites
341.109	D04, D07, D09, D11	cpd:C02964	Biosynthesis_of_secondary_metabolites
341.109	D04, D07, D09, D11	cpd:C07064	Biosynthesis_of_secondary_metabolites
341.109	D04, D07, D09, D11	cpd:C19636	Biosynthesis_of_secondary_metabolites
341.109	D04, D07, D09, D11	cpd:C04147	Biosynthesis_of_secondary_metabolites
341.109	D04, D07, D09, D11	cpd:C01235	Biosynthesis_of_secondary_metabolites
341.109	D04, D07, D09, D11	cpd:C00897	Biosynthesis_of_secondary_metabolites
341.109	D04, D07, D09, D11	cpd:C01518	Biosynthesis_of_secondary_metabolites
341.109	D04, D07, D09, D11	cpd:C08250	Biosynthesis_of_secondary_metabolites
341.109	D04, D07, D09, D11	cpd:C01728	Biosynthesis_of_secondary_metabolites
341.109	D04, D07, D09, D11	cpd:C22492	Biosynthesis_of_secondary_metabolites
341.109	D04, D07, D09, D11	cpd:C02048	Biosynthesis_of_secondary_metabolites
341.109	D04, D07, D09, D11	cpd:C19632	Biosynthesis_of_secondary_metabolites
341.109	D04, D07, D09, D11	cpd:C01083	Biosynthesis_of_secondary_metabolites
341.109	D04, D07, D09, D11	cpd:C22512	Biosynthesis_of_secondary_metabolites
341.109	D04, D07, D09, D11	cpd:C20861	Biosynthesis_of_secondary_metabolites
341.109	D04, D07, D09, D11	cpd:C21336	Biosynthesis_of_secondary_metabolites
341.109	D04, D07, D09, D11	cpd:C08240	Biosynthesis_of_secondary_metabolites
341.109	D04, D07, D09, D11	cpd:C00208	Biosynthesis_of_secondary_metabolites
341.109	D04, D07, D09, D11	cpd:C06421	Biosynthesis_of_secondary_metabolites
341.109	D04, D07, D09, D11	cpd:C06422	Biosynthesis_of_secondary_metabolites
341.109	D04, D07, D09, D11	cpd:C00243	Biosynthesis_of_secondary_metabolites
341.109	D04, D07, D09, D11	cpd:C01711	Biosynthesis_of_secondary_metabolites
385.223	D04, D07, D09, D11	cpd:C11990	Biosynthesis_of_secondary_metabolites
263.129	D04, D07, D09, D11	cpd:C09531	Biosynthesis_of_terpenoids_and_steroids
263.129	D04, D07, D09, D11	cpd:C09498	Biosynthesis_of_terpenoids_and_steroids
263.129	D04, D07, D09, D11	cpd:C11060	Biosynthesis_of_terpenoids_and_steroids
263.129	D04, D07, D09, D11	cpd:C09453	Biosynthesis_of_terpenoids_and_steroids
263.129	D04, D07, D09, D11	cpd:C09456	Biosynthesis_of_terpenoids_and_steroids
263.129	D04, D07, D09, D11	cpd:C09574	Biosynthesis_of_terpenoids_and_steroids
263.129	D04, D07, D09, D11	cpd:C09506	Biosynthesis_of_terpenoids_and_steroids
263.129	D04, D07, D09, D11	cpd:C20402	Biosynthesis_of_terpenoids_and_steroids
263.129	D04, D07, D09, D11	cpd:C09688	Biosynthesis_of_terpenoids_and_steroids
263.129	D04, D07, D09, D11	cpd:C09381	Biosynthesis_of_terpenoids_and_steroids
263.129	D04, D07, D09, D11	cpd:C09683	Biosynthesis_of_terpenoids_and_steroids
263.129	D04, D07, D09, D11	cpd:C09600	Biosynthesis_of_terpenoids_and_steroids
263.129	D04, D07, D09, D11	cpd:C09708	Biosynthesis_of_terpenoids_and_steroids
263.129	D04, D07, D09, D11	cpd:C09481	Biosynthesis_of_terpenoids_and_steroids
263.129	D04, D07, D09, D11	cpd:C09349	Biosynthesis_of_terpenoids_and_steroids
263.129	D04, D07, D09, D11	cpd:C09355	Biosynthesis_of_terpenoids_and_steroids
263.129	D04, D07, D09, D11	cpd:C09304	Biosynthesis_of_terpenoids_and_steroids
263.129	D04, D07, D09, D11	cpd:C09540	Biosynthesis_of_terpenoids_and_steroids
263.129	D04, D07, D09, D11	cpd:C09542	Biosynthesis_of_terpenoids_and_steroids
263.129	D04, D07, D09, D11	cpd:C20399	Biosynthesis_of_terpenoids_and_steroids
263.129	D04, D07, D09, D11	cpd:C09470	Biosynthesis_of_terpenoids_and_steroids
263.129	D04, D07, D09, D11	cpd:C09291	Biosynthesis_of_terpenoids_and_steroids
263.129	D04, D07, D09, D11	cpd:C06082	Biosynthesis_of_terpenoids_and_steroids
263.129	D04, D07, D09, D11	cpd:C09530	Biosynthesis_of_terpenoids_and_steroids
263.129	D04, D07, D09, D11	cpd:C10766	Biosynthesis_of_terpenoids_and_steroids
279.233	D04, D07, D09, D11	cpd:C08321	Biosynthesis_of_unsaturated_fatty_acids
279.233	D04, D07, D09, D11	cpd:C04056	Biosynthesis_of_unsaturated_fatty_acids
279.233	D04, D07, D09, D11	cpd:C01595	Biosynthesis_of_unsaturated_fatty_acids
279.233	D04, D07, D09, D11	cpd:C08282	Biosynthesis_of_unsaturated_fatty_acids
279.233	D04, D07, D09, D11	cpd:C08459	Biosynthesis_of_unsaturated_fatty_acids
339.327	D04, D07, D09, D11	cpd:C08281	Biosynthesis_of_unsaturated_fatty_acids
367.358	D04, D07, D09, D11	cpd:C08320	Biosynthesis_of_unsaturated_fatty_acids
263.129	D04, D07, D09, D11	cpd:C09506	Biosynthesis_of_various_antibiotics
263.129	D04, D07, D09, D11	cpd:C20402	Biosynthesis_of_various_antibiotics
263.129	D04, D07, D09, D11	cpd:C09600	Biosynthesis_of_various_antibiotics
263.129	D04, D07, D09, D11	cpd:C09708	Biosynthesis_of_various_antibiotics
263.129	D04, D07, D09, D11	cpd:C09481	Biosynthesis_of_various_antibiotics
263.129	D04, D07, D09, D11	cpd:C09349	Biosynthesis_of_various_antibiotics
263.129	D04, D07, D09, D11	cpd:C09291	Biosynthesis_of_various_antibiotics
263.129	D04, D07, D09, D11	cpd:C06082	Biosynthesis_of_various_antibiotics
263.129	D04, D07, D09, D11	cpd:C09530	Biosynthesis_of_various_antibiotics
263.129	D04, D07, D09, D11	cpd:C10766	Biosynthesis_of_various_antibiotics
263.129	D04, D07, D09, D11	cpd:C09304	Biosynthesis_of_various_antibiotics
263.129	D04, D07, D09, D11	cpd:C09540	Biosynthesis_of_various_antibiotics
263.129	D04, D07, D09, D11	cpd:C09531	Biosynthesis_of_various_antibiotics
263.129	D04, D07, D09, D11	cpd:C09355	Biosynthesis_of_various_antibiotics
263.129	D04, D07, D09, D11	cpd:C09498	Biosynthesis_of_various_antibiotics
263.129	D04, D07, D09, D11	cpd:C11060	Biosynthesis_of_various_antibiotics
263.129	D04, D07, D09, D11	cpd:C09381	Biosynthesis_of_various_antibiotics
263.129	D04, D07, D09, D11	cpd:C09683	Biosynthesis_of_various_antibiotics
263.129	D04, D07, D09, D11	cpd:C20399	Biosynthesis_of_various_antibiotics
263.129	D04, D07, D09, D11	cpd:C09688	Biosynthesis_of_various_antibiotics
263.129	D04, D07, D09, D11	cpd:C09456	Biosynthesis_of_various_antibiotics
263.129	D04, D07, D09, D11	cpd:C09542	Biosynthesis_of_various_antibiotics
263.129	D04, D07, D09, D11	cpd:C09453	Biosynthesis_of_various_antibiotics
263.129	D04, D07, D09, D11	cpd:C09574	Biosynthesis_of_various_antibiotics
263.129	D04, D07, D09, D11	cpd:C09470	Biosynthesis_of_various_antibiotics
341.109	D04, D07, D09, D11	cpd:C02048	Carbohydrate_digestion_and_absorption
341.109	D04, D07, D09, D11	cpd:C20861	Carbohydrate_digestion_and_absorption
341.109	D04, D07, D09, D11	cpd:C19632	Carbohydrate_digestion_and_absorption
341.109	D04, D07, D09, D11	cpd:C01083	Carbohydrate_digestion_and_absorption
341.109	D04, D07, D09, D11	cpd:C22492	Carbohydrate_digestion_and_absorption
341.109	D04, D07, D09, D11	cpd:C01971	Carbohydrate_digestion_and_absorption
341.109	D04, D07, D09, D11	cpd:C04219	Carbohydrate_digestion_and_absorption
341.109	D04, D07, D09, D11	cpd:C05402	Carbohydrate_digestion_and_absorption
341.109	D04, D07, D09, D11	cpd:C00185	Carbohydrate_digestion_and_absorption
341.109	D04, D07, D09, D11	cpd:C19633	Carbohydrate_digestion_and_absorption
341.109	D04, D07, D09, D11	cpd:C01725	Carbohydrate_digestion_and_absorption
341.109	D04, D07, D09, D11	cpd:C20236	Carbohydrate_digestion_and_absorption
341.109	D04, D07, D09, D11	cpd:C01728	Carbohydrate_digestion_and_absorption
341.109	D04, D07, D09, D11	cpd:C22512	Carbohydrate_digestion_and_absorption
341.109	D04, D07, D09, D11	cpd:C01970	Carbohydrate_digestion_and_absorption
341.109	D04, D07, D09, D11	cpd:C02964	Carbohydrate_digestion_and_absorption
341.109	D04, D07, D09, D11	cpd:C00252	Carbohydrate_digestion_and_absorption
341.109	D04, D07, D09, D11	cpd:C19636	Carbohydrate_digestion_and_absorption
341.109	D04, D07, D09, D11	cpd:C04147	Carbohydrate_digestion_and_absorption
341.109	D04, D07, D09, D11	cpd:C18068	Carbohydrate_digestion_and_absorption
341.109	D04, D07, D09, D11	cpd:C07064	Carbohydrate_digestion_and_absorption
341.109	D04, D07, D09, D11	cpd:C01711	Carbohydrate_digestion_and_absorption
341.109	D04, D07, D09, D11	cpd:C08250	Carbohydrate_digestion_and_absorption
341.109	D04, D07, D09, D11	cpd:C05400	Carbohydrate_digestion_and_absorption
341.109	D04, D07, D09, D11	cpd:C21336	Carbohydrate_digestion_and_absorption
341.109	D04, D07, D09, D11	cpd:C08240	Carbohydrate_digestion_and_absorption
341.109	D04, D07, D09, D11	cpd:C00208	Carbohydrate_digestion_and_absorption
341.109	D04, D07, D09, D11	cpd:C01235	Carbohydrate_digestion_and_absorption
341.109	D04, D07, D09, D11	cpd:C00897	Carbohydrate_digestion_and_absorption
341.109	D04, D07, D09, D11	cpd:C01518	Carbohydrate_digestion_and_absorption
341.109	D04, D07, D09, D11	cpd:C00243	Carbohydrate_digestion_and_absorption
341.109	D04, D07, D09, D11	cpd:C00089	Carbohydrate_digestion_and_absorption
341.109	D04, D07, D09, D11	cpd:C01742	Carbohydrate_digestion_and_absorption
341.109	D04, D07, D09, D11	cpd:C15548	Carbohydrate_digestion_and_absorption
341.109	D04, D07, D09, D11	cpd:C19634	Carbohydrate_digestion_and_absorption
341.109	D04, D07, D09, D11	cpd:C19773	Carbohydrate_digestion_and_absorption
341.109	D04, D07, D09, D11	cpd:C06421	Carbohydrate_digestion_and_absorption
341.109	D04, D07, D09, D11	cpd:C06422	Carbohydrate_digestion_and_absorption
263.129	D04, D07, D09, D11	cpd:C09540	Carotenoid_biosynthesis
263.129	D04, D07, D09, D11	cpd:C09531	Carotenoid_biosynthesis
263.129	D04, D07, D09, D11	cpd:C09530	Carotenoid_biosynthesis
263.129	D04, D07, D09, D11	cpd:C09304	Carotenoid_biosynthesis
263.129	D04, D07, D09, D11	cpd:C06082	Carotenoid_biosynthesis
263.129	D04, D07, D09, D11	cpd:C09349	Carotenoid_biosynthesis
263.129	D04, D07, D09, D11	cpd:C10766	Carotenoid_biosynthesis
263.129	D04, D07, D09, D11	cpd:C09291	Carotenoid_biosynthesis
263.129	D04, D07, D09, D11	cpd:C09456	Carotenoid_biosynthesis
263.129	D04, D07, D09, D11	cpd:C09542	Carotenoid_biosynthesis
263.129	D04, D07, D09, D11	cpd:C20399	Carotenoid_biosynthesis
263.129	D04, D07, D09, D11	cpd:C09470	Carotenoid_biosynthesis
263.129	D04, D07, D09, D11	cpd:C09574	Carotenoid_biosynthesis
263.129	D04, D07, D09, D11	cpd:C09355	Carotenoid_biosynthesis
263.129	D04, D07, D09, D11	cpd:C09506	Carotenoid_biosynthesis
263.129	D04, D07, D09, D11	cpd:C20402	Carotenoid_biosynthesis
263.129	D04, D07, D09, D11	cpd:C09688	Carotenoid_biosynthesis
263.129	D04, D07, D09, D11	cpd:C09381	Carotenoid_biosynthesis
263.129	D04, D07, D09, D11	cpd:C09683	Carotenoid_biosynthesis
263.129	D04, D07, D09, D11	cpd:C09600	Carotenoid_biosynthesis
263.129	D04, D07, D09, D11	cpd:C09708	Carotenoid_biosynthesis
263.129	D04, D07, D09, D11	cpd:C09481	Carotenoid_biosynthesis
263.129	D04, D07, D09, D11	cpd:C09498	Carotenoid_biosynthesis
263.129	D04, D07, D09, D11	cpd:C09453	Carotenoid_biosynthesis
263.129	D04, D07, D09, D11	cpd:C11060	Carotenoid_biosynthesis
369.301	D04, D07, D09, D11	cpd:C14240	Chemical_carcinogenesis_-_receptor_activation
369.301	D04, D07, D09, D11	cpd:C19625	Chemical_carcinogenesis_-_receptor_activation
287.223	D04, D07, D09, D11	cpd:C08285	Cutin,_suberine_and_wax_biosynthesis
339.327	D04, D07, D09, D11	cpd:C08281	Cutin,_suberine_and_wax_biosynthesis
355.322	D04, D07, D09, D11	cpd:C03049	Cutin,_suberine_and_wax_biosynthesis
355.322	D04, D07, D09, D11	cpd:C19623	Cutin,_suberine_and_wax_biosynthesis
369.301	D04, D07, D09, D11	cpd:C14240	Cutin,_suberine_and_wax_biosynthesis
369.301	D04, D07, D09, D11	cpd:C19625	Cutin,_suberine_and_wax_biosynthesis
253.217	D04, D07, D09, D11	cpd:C08362	Fatty_acid_biosynthesis
253.217	D04, D07, D09, D11	cpd:C21942	Fatty_acid_biosynthesis
341.109	D04, D07, D09, D11	cpd:C19634	Galactose_metabolism
341.109	D04, D07, D09, D11	cpd:C19773	Galactose_metabolism
341.109	D04, D07, D09, D11	cpd:C02964	Galactose_metabolism
341.109	D04, D07, D09, D11	cpd:C07064	Galactose_metabolism
341.109	D04, D07, D09, D11	cpd:C00208	Galactose_metabolism
341.109	D04, D07, D09, D11	cpd:C06421	Galactose_metabolism
341.109	D04, D07, D09, D11	cpd:C06422	Galactose_metabolism
341.109	D04, D07, D09, D11	cpd:C00243	Galactose_metabolism
341.109	D04, D07, D09, D11	cpd:C01711	Galactose_metabolism
341.109	D04, D07, D09, D11	cpd:C19633	Galactose_metabolism
341.109	D04, D07, D09, D11	cpd:C01725	Galactose_metabolism
341.109	D04, D07, D09, D11	cpd:C01971	Galactose_metabolism
341.109	D04, D07, D09, D11	cpd:C18068	Galactose_metabolism
341.109	D04, D07, D09, D11	cpd:C00089	Galactose_metabolism
341.109	D04, D07, D09, D11	cpd:C01742	Galactose_metabolism
341.109	D04, D07, D09, D11	cpd:C15548	Galactose_metabolism
341.109	D04, D07, D09, D11	cpd:C19636	Galactose_metabolism
341.109	D04, D07, D09, D11	cpd:C04147	Galactose_metabolism
341.109	D04, D07, D09, D11	cpd:C01235	Galactose_metabolism
341.109	D04, D07, D09, D11	cpd:C00897	Galactose_metabolism
341.109	D04, D07, D09, D11	cpd:C01518	Galactose_metabolism
341.109	D04, D07, D09, D11	cpd:C08250	Galactose_metabolism
341.109	D04, D07, D09, D11	cpd:C01728	Galactose_metabolism
341.109	D04, D07, D09, D11	cpd:C22492	Galactose_metabolism
341.109	D04, D07, D09, D11	cpd:C02048	Galactose_metabolism
341.109	D04, D07, D09, D11	cpd:C19632	Galactose_metabolism
341.109	D04, D07, D09, D11	cpd:C01083	Galactose_metabolism
341.109	D04, D07, D09, D11	cpd:C22512	Galactose_metabolism
341.109	D04, D07, D09, D11	cpd:C20861	Galactose_metabolism
341.109	D04, D07, D09, D11	cpd:C21336	Galactose_metabolism
341.109	D04, D07, D09, D11	cpd:C08240	Galactose_metabolism
341.109	D04, D07, D09, D11	cpd:C00252	Galactose_metabolism
341.109	D04, D07, D09, D11	cpd:C05400	Galactose_metabolism
341.109	D04, D07, D09, D11	cpd:C00185	Galactose_metabolism
341.109	D04, D07, D09, D11	cpd:C05402	Galactose_metabolism
341.109	D04, D07, D09, D11	cpd:C04219	Galactose_metabolism
341.109	D04, D07, D09, D11	cpd:C20236	Galactose_metabolism
341.109	D04, D07, D09, D11	cpd:C01970	Galactose_metabolism
279.233	D04, D07, D09, D11	cpd:C08282	Linoleic_acid_metabolism
279.233	D04, D07, D09, D11	cpd:C08321	Linoleic_acid_metabolism
279.233	D04, D07, D09, D11	cpd:C04056	Linoleic_acid_metabolism
279.233	D04, D07, D09, D11	cpd:C08459	Linoleic_acid_metabolism
279.233	D04, D07, D09, D11	cpd:C01595	Linoleic_acid_metabolism
253.217	D04, D07, D09, D11	cpd:C21942	Metabolic_pathways
253.217	D04, D07, D09, D11	cpd:C08362	Metabolic_pathways
263.129	D04, D07, D09, D11	cpd:C09498	Metabolic_pathways
263.129	D04, D07, D09, D11	cpd:C11060	Metabolic_pathways
263.129	D04, D07, D09, D11	cpd:C09453	Metabolic_pathways
263.129	D04, D07, D09, D11	cpd:C09456	Metabolic_pathways
263.129	D04, D07, D09, D11	cpd:C09542	Metabolic_pathways
263.129	D04, D07, D09, D11	cpd:C20399	Metabolic_pathways
263.129	D04, D07, D09, D11	cpd:C09470	Metabolic_pathways
263.129	D04, D07, D09, D11	cpd:C09574	Metabolic_pathways
263.129	D04, D07, D09, D11	cpd:C09355	Metabolic_pathways
263.129	D04, D07, D09, D11	cpd:C09506	Metabolic_pathways
263.129	D04, D07, D09, D11	cpd:C20402	Metabolic_pathways
263.129	D04, D07, D09, D11	cpd:C09688	Metabolic_pathways
263.129	D04, D07, D09, D11	cpd:C09381	Metabolic_pathways
263.129	D04, D07, D09, D11	cpd:C09683	Metabolic_pathways
263.129	D04, D07, D09, D11	cpd:C09600	Metabolic_pathways
263.129	D04, D07, D09, D11	cpd:C09708	Metabolic_pathways
263.129	D04, D07, D09, D11	cpd:C09481	Metabolic_pathways
263.129	D04, D07, D09, D11	cpd:C09349	Metabolic_pathways
263.129	D04, D07, D09, D11	cpd:C09291	Metabolic_pathways
263.129	D04, D07, D09, D11	cpd:C06082	Metabolic_pathways
263.129	D04, D07, D09, D11	cpd:C09530	Metabolic_pathways
263.129	D04, D07, D09, D11	cpd:C10766	Metabolic_pathways
263.129	D04, D07, D09, D11	cpd:C09304	Metabolic_pathways
263.129	D04, D07, D09, D11	cpd:C09540	Metabolic_pathways
263.129	D04, D07, D09, D11	cpd:C09531	Metabolic_pathways
279.233	D04, D07, D09, D11	cpd:C04056	Metabolic_pathways
279.233	D04, D07, D09, D11	cpd:C01595	Metabolic_pathways
279.233	D04, D07, D09, D11	cpd:C08321	Metabolic_pathways
279.233	D04, D07, D09, D11	cpd:C08282	Metabolic_pathways
279.233	D04, D07, D09, D11	cpd:C08459	Metabolic_pathways
341.109	D04, D07, D09, D11	cpd:C19634	Metabolic_pathways
341.109	D04, D07, D09, D11	cpd:C19773	Metabolic_pathways
341.109	D04, D07, D09, D11	cpd:C02964	Metabolic_pathways
341.109	D04, D07, D09, D11	cpd:C01235	Metabolic_pathways
341.109	D04, D07, D09, D11	cpd:C00897	Metabolic_pathways
341.109	D04, D07, D09, D11	cpd:C01518	Metabolic_pathways
341.109	D04, D07, D09, D11	cpd:C08250	Metabolic_pathways
341.109	D04, D07, D09, D11	cpd:C01728	Metabolic_pathways
341.109	D04, D07, D09, D11	cpd:C22492	Metabolic_pathways
341.109	D04, D07, D09, D11	cpd:C02048	Metabolic_pathways
341.109	D04, D07, D09, D11	cpd:C19632	Metabolic_pathways
341.109	D04, D07, D09, D11	cpd:C01083	Metabolic_pathways
341.109	D04, D07, D09, D11	cpd:C22512	Metabolic_pathways
341.109	D04, D07, D09, D11	cpd:C20861	Metabolic_pathways
341.109	D04, D07, D09, D11	cpd:C21336	Metabolic_pathways
341.109	D04, D07, D09, D11	cpd:C08240	Metabolic_pathways
341.109	D04, D07, D09, D11	cpd:C00208	Metabolic_pathways
341.109	D04, D07, D09, D11	cpd:C06421	Metabolic_pathways
341.109	D04, D07, D09, D11	cpd:C06422	Metabolic_pathways
341.109	D04, D07, D09, D11	cpd:C00243	Metabolic_pathways
341.109	D04, D07, D09, D11	cpd:C01711	Metabolic_pathways
341.109	D04, D07, D09, D11	cpd:C19633	Metabolic_pathways
341.109	D04, D07, D09, D11	cpd:C01725	Metabolic_pathways
341.109	D04, D07, D09, D11	cpd:C20236	Metabolic_pathways
341.109	D04, D07, D09, D11	cpd:C00252	Metabolic_pathways
341.109	D04, D07, D09, D11	cpd:C05400	Metabolic_pathways
341.109	D04, D07, D09, D11	cpd:C01970	Metabolic_pathways
341.109	D04, D07, D09, D11	cpd:C04219	Metabolic_pathways
341.109	D04, D07, D09, D11	cpd:C05402	Metabolic_pathways
341.109	D04, D07, D09, D11	cpd:C00185	Metabolic_pathways
341.109	D04, D07, D09, D11	cpd:C01971	Metabolic_pathways
341.109	D04, D07, D09, D11	cpd:C18068	Metabolic_pathways
341.109	D04, D07, D09, D11	cpd:C00089	Metabolic_pathways
341.109	D04, D07, D09, D11	cpd:C01742	Metabolic_pathways
341.109	D04, D07, D09, D11	cpd:C15548	Metabolic_pathways
341.109	D04, D07, D09, D11	cpd:C07064	Metabolic_pathways
341.109	D04, D07, D09, D11	cpd:C19636	Metabolic_pathways
341.109	D04, D07, D09, D11	cpd:C04147	Metabolic_pathways
369.228	D04, D07, D09, D11	cpd:C05961	Metabolic_pathways
369.228	D04, D07, D09, D11	cpd:C05963	Metabolic_pathways
385.223	D04, D07, D09, D11	cpd:C11990	Metabolic_pathways
207.012	D04, D07, D09, D11	cpd:C16202	Naphthalene_degradation
207.012	D04, D07, D09, D11	cpd:C16201	Naphthalene_degradation
235.098	D04, D07, D09, D11	cpd:C12457	Novobiocin_biosynthesis
341.109	D04, D07, D09, D11	cpd:C19634	Phosphotransferase_system_(PTS)
341.109	D04, D07, D09, D11	cpd:C19636	Phosphotransferase_system_(PTS)
341.109	D04, D07, D09, D11	cpd:C04147	Phosphotransferase_system_(PTS)
341.109	D04, D07, D09, D11	cpd:C01235	Phosphotransferase_system_(PTS)
341.109	D04, D07, D09, D11	cpd:C00897	Phosphotransferase_system_(PTS)
341.109	D04, D07, D09, D11	cpd:C01518	Phosphotransferase_system_(PTS)
341.109	D04, D07, D09, D11	cpd:C08250	Phosphotransferase_system_(PTS)
341.109	D04, D07, D09, D11	cpd:C01728	Phosphotransferase_system_(PTS)
341.109	D04, D07, D09, D11	cpd:C22492	Phosphotransferase_system_(PTS)
341.109	D04, D07, D09, D11	cpd:C02048	Phosphotransferase_system_(PTS)
341.109	D04, D07, D09, D11	cpd:C19632	Phosphotransferase_system_(PTS)
341.109	D04, D07, D09, D11	cpd:C01083	Phosphotransferase_system_(PTS)
341.109	D04, D07, D09, D11	cpd:C22512	Phosphotransferase_system_(PTS)
341.109	D04, D07, D09, D11	cpd:C20861	Phosphotransferase_system_(PTS)
341.109	D04, D07, D09, D11	cpd:C21336	Phosphotransferase_system_(PTS)
341.109	D04, D07, D09, D11	cpd:C19633	Phosphotransferase_system_(PTS)
341.109	D04, D07, D09, D11	cpd:C01725	Phosphotransferase_system_(PTS)
341.109	D04, D07, D09, D11	cpd:C20236	Phosphotransferase_system_(PTS)
341.109	D04, D07, D09, D11	cpd:C00252	Phosphotransferase_system_(PTS)
341.109	D04, D07, D09, D11	cpd:C05400	Phosphotransferase_system_(PTS)
341.109	D04, D07, D09, D11	cpd:C01970	Phosphotransferase_system_(PTS)
341.109	D04, D07, D09, D11	cpd:C04219	Phosphotransferase_system_(PTS)
341.109	D04, D07, D09, D11	cpd:C05402	Phosphotransferase_system_(PTS)
341.109	D04, D07, D09, D11	cpd:C00185	Phosphotransferase_system_(PTS)
341.109	D04, D07, D09, D11	cpd:C01971	Phosphotransferase_system_(PTS)
341.109	D04, D07, D09, D11	cpd:C18068	Phosphotransferase_system_(PTS)
341.109	D04, D07, D09, D11	cpd:C00089	Phosphotransferase_system_(PTS)
341.109	D04, D07, D09, D11	cpd:C01742	Phosphotransferase_system_(PTS)
341.109	D04, D07, D09, D11	cpd:C15548	Phosphotransferase_system_(PTS)
341.109	D04, D07, D09, D11	cpd:C19773	Phosphotransferase_system_(PTS)
341.109	D04, D07, D09, D11	cpd:C02964	Phosphotransferase_system_(PTS)
341.109	D04, D07, D09, D11	cpd:C07064	Phosphotransferase_system_(PTS)
341.109	D04, D07, D09, D11	cpd:C08240	Phosphotransferase_system_(PTS)
341.109	D04, D07, D09, D11	cpd:C00208	Phosphotransferase_system_(PTS)
341.109	D04, D07, D09, D11	cpd:C06421	Phosphotransferase_system_(PTS)
341.109	D04, D07, D09, D11	cpd:C06422	Phosphotransferase_system_(PTS)
341.109	D04, D07, D09, D11	cpd:C00243	Phosphotransferase_system_(PTS)
341.109	D04, D07, D09, D11	cpd:C01711	Phosphotransferase_system_(PTS)
263.129	D04, D07, D09, D11	cpd:C09498	Plant_hormone_signal_transduction
263.129	D04, D07, D09, D11	cpd:C11060	Plant_hormone_signal_transduction
263.129	D04, D07, D09, D11	cpd:C09453	Plant_hormone_signal_transduction
263.129	D04, D07, D09, D11	cpd:C09456	Plant_hormone_signal_transduction
263.129	D04, D07, D09, D11	cpd:C09542	Plant_hormone_signal_transduction
263.129	D04, D07, D09, D11	cpd:C20399	Plant_hormone_signal_transduction
263.129	D04, D07, D09, D11	cpd:C09470	Plant_hormone_signal_transduction
263.129	D04, D07, D09, D11	cpd:C09574	Plant_hormone_signal_transduction
263.129	D04, D07, D09, D11	cpd:C09355	Plant_hormone_signal_transduction
263.129	D04, D07, D09, D11	cpd:C09506	Plant_hormone_signal_transduction
263.129	D04, D07, D09, D11	cpd:C20402	Plant_hormone_signal_transduction
263.129	D04, D07, D09, D11	cpd:C09688	Plant_hormone_signal_transduction
263.129	D04, D07, D09, D11	cpd:C09381	Plant_hormone_signal_transduction
263.129	D04, D07, D09, D11	cpd:C09683	Plant_hormone_signal_transduction
263.129	D04, D07, D09, D11	cpd:C09600	Plant_hormone_signal_transduction
263.129	D04, D07, D09, D11	cpd:C09708	Plant_hormone_signal_transduction
263.129	D04, D07, D09, D11	cpd:C09481	Plant_hormone_signal_transduction
263.129	D04, D07, D09, D11	cpd:C09349	Plant_hormone_signal_transduction
263.129	D04, D07, D09, D11	cpd:C09291	Plant_hormone_signal_transduction
263.129	D04, D07, D09, D11	cpd:C06082	Plant_hormone_signal_transduction
263.129	D04, D07, D09, D11	cpd:C09530	Plant_hormone_signal_transduction
263.129	D04, D07, D09, D11	cpd:C10766	Plant_hormone_signal_transduction
263.129	D04, D07, D09, D11	cpd:C09304	Plant_hormone_signal_transduction
263.129	D04, D07, D09, D11	cpd:C09540	Plant_hormone_signal_transduction
263.129	D04, D07, D09, D11	cpd:C09531	Plant_hormone_signal_transduction
369.228	D04, D07, D09, D11	cpd:C05961	Serotonergic_synapse
369.228	D04, D07, D09, D11	cpd:C05963	Serotonergic_synapse
341.109	D04, D07, D09, D11	cpd:C21336	Starch_and_sucrose_metabolism
341.109	D04, D07, D09, D11	cpd:C08240	Starch_and_sucrose_metabolism
341.109	D04, D07, D09, D11	cpd:C00208	Starch_and_sucrose_metabolism
341.109	D04, D07, D09, D11	cpd:C06422	Starch_and_sucrose_metabolism
341.109	D04, D07, D09, D11	cpd:C00243	Starch_and_sucrose_metabolism
341.109	D04, D07, D09, D11	cpd:C04219	Starch_and_sucrose_metabolism
341.109	D04, D07, D09, D11	cpd:C05402	Starch_and_sucrose_metabolism
341.109	D04, D07, D09, D11	cpd:C00185	Starch_and_sucrose_metabolism
341.109	D04, D07, D09, D11	cpd:C06421	Starch_and_sucrose_metabolism
341.109	D04, D07, D09, D11	cpd:C18068	Starch_and_sucrose_metabolism
341.109	D04, D07, D09, D11	cpd:C00089	Starch_and_sucrose_metabolism
341.109	D04, D07, D09, D11	cpd:C01742	Starch_and_sucrose_metabolism
341.109	D04, D07, D09, D11	cpd:C15548	Starch_and_sucrose_metabolism
341.109	D04, D07, D09, D11	cpd:C01971	Starch_and_sucrose_metabolism
341.109	D04, D07, D09, D11	cpd:C01711	Starch_and_sucrose_metabolism
341.109	D04, D07, D09, D11	cpd:C19633	Starch_and_sucrose_metabolism
341.109	D04, D07, D09, D11	cpd:C01725	Starch_and_sucrose_metabolism
341.109	D04, D07, D09, D11	cpd:C20236	Starch_and_sucrose_metabolism
341.109	D04, D07, D09, D11	cpd:C19634	Starch_and_sucrose_metabolism
341.109	D04, D07, D09, D11	cpd:C19773	Starch_and_sucrose_metabolism
341.109	D04, D07, D09, D11	cpd:C02964	Starch_and_sucrose_metabolism
341.109	D04, D07, D09, D11	cpd:C07064	Starch_and_sucrose_metabolism
341.109	D04, D07, D09, D11	cpd:C19636	Starch_and_sucrose_metabolism
341.109	D04, D07, D09, D11	cpd:C04147	Starch_and_sucrose_metabolism
341.109	D04, D07, D09, D11	cpd:C01235	Starch_and_sucrose_metabolism
341.109	D04, D07, D09, D11	cpd:C00897	Starch_and_sucrose_metabolism
341.109	D04, D07, D09, D11	cpd:C01518	Starch_and_sucrose_metabolism
341.109	D04, D07, D09, D11	cpd:C08250	Starch_and_sucrose_metabolism
341.109	D04, D07, D09, D11	cpd:C01728	Starch_and_sucrose_metabolism
341.109	D04, D07, D09, D11	cpd:C22492	Starch_and_sucrose_metabolism
341.109	D04, D07, D09, D11	cpd:C02048	Starch_and_sucrose_metabolism
341.109	D04, D07, D09, D11	cpd:C19632	Starch_and_sucrose_metabolism
341.109	D04, D07, D09, D11	cpd:C01083	Starch_and_sucrose_metabolism
341.109	D04, D07, D09, D11	cpd:C22512	Starch_and_sucrose_metabolism
341.109	D04, D07, D09, D11	cpd:C20861	Starch_and_sucrose_metabolism
341.109	D04, D07, D09, D11	cpd:C00252	Starch_and_sucrose_metabolism
341.109	D04, D07, D09, D11	cpd:C05400	Starch_and_sucrose_metabolism
341.109	D04, D07, D09, D11	cpd:C01970	Starch_and_sucrose_metabolism
341.109	D04, D07, D09, D11	cpd:C19634	Taste_transduction
341.109	D04, D07, D09, D11	cpd:C19773	Taste_transduction
341.109	D04, D07, D09, D11	cpd:C02964	Taste_transduction
341.109	D04, D07, D09, D11	cpd:C07064	Taste_transduction
341.109	D04, D07, D09, D11	cpd:C19636	Taste_transduction
341.109	D04, D07, D09, D11	cpd:C04147	Taste_transduction
341.109	D04, D07, D09, D11	cpd:C01235	Taste_transduction
341.109	D04, D07, D09, D11	cpd:C00897	Taste_transduction
341.109	D04, D07, D09, D11	cpd:C01518	Taste_transduction
341.109	D04, D07, D09, D11	cpd:C08250	Taste_transduction
341.109	D04, D07, D09, D11	cpd:C01728	Taste_transduction
341.109	D04, D07, D09, D11	cpd:C22492	Taste_transduction
341.109	D04, D07, D09, D11	cpd:C02048	Taste_transduction
341.109	D04, D07, D09, D11	cpd:C19632	Taste_transduction
341.109	D04, D07, D09, D11	cpd:C01083	Taste_transduction
341.109	D04, D07, D09, D11	cpd:C22512	Taste_transduction
341.109	D04, D07, D09, D11	cpd:C20861	Taste_transduction
341.109	D04, D07, D09, D11	cpd:C06421	Taste_transduction
341.109	D04, D07, D09, D11	cpd:C06422	Taste_transduction
341.109	D04, D07, D09, D11	cpd:C00243	Taste_transduction
341.109	D04, D07, D09, D11	cpd:C01711	Taste_transduction
341.109	D04, D07, D09, D11	cpd:C19633	Taste_transduction
341.109	D04, D07, D09, D11	cpd:C01725	Taste_transduction
341.109	D04, D07, D09, D11	cpd:C20236	Taste_transduction
341.109	D04, D07, D09, D11	cpd:C00252	Taste_transduction
341.109	D04, D07, D09, D11	cpd:C05400	Taste_transduction
341.109	D04, D07, D09, D11	cpd:C01970	Taste_transduction
341.109	D04, D07, D09, D11	cpd:C04219	Taste_transduction
341.109	D04, D07, D09, D11	cpd:C05402	Taste_transduction
341.109	D04, D07, D09, D11	cpd:C00185	Taste_transduction
341.109	D04, D07, D09, D11	cpd:C01971	Taste_transduction
341.109	D04, D07, D09, D11	cpd:C18068	Taste_transduction
341.109	D04, D07, D09, D11	cpd:C00089	Taste_transduction
341.109	D04, D07, D09, D11	cpd:C01742	Taste_transduction
341.109	D04, D07, D09, D11	cpd:C15548	Taste_transduction
341.109	D04, D07, D09, D11	cpd:C08240	Taste_transduction
341.109	D04, D07, D09, D11	cpd:C00208	Taste_transduction
341.109	D04, D07, D09, D11	cpd:C21336	Taste_transduction
241.217	D04, D07, D09, D11	cpd:C16665	Two-component_system
241.217	D04, D07, D09, D11	cpd:C16537	Two-component_system
309.207	D04, D09	cpd:C07357	alpha-Linolenic_acid_metabolism
309.207	D04, D09	cpd:C04785	alpha-Linolenic_acid_metabolism
309.207	D04, D09	cpd:C16321	alpha-Linolenic_acid_metabolism
309.207	D04, D09	cpd:C21923	alpha-Linolenic_acid_metabolism
309.207	D04, D09	cpd:C16341	alpha-Linolenic_acid_metabolism
309.207	D04, D09	cpd:C15753	alpha-Linolenic_acid_metabolism
309.207	D04, D09	cpd:C19936	alpha-Linolenic_acid_metabolism
309.207	D04, D09	cpd:C20704	alpha-Linolenic_acid_metabolism
309.207	D04, D09	cpd:C07357	Biosynthesis_of_secondary_metabolites
309.207	D04, D09	cpd:C21923	Biosynthesis_of_secondary_metabolites
309.207	D04, D09	cpd:C15753	Biosynthesis_of_secondary_metabolites
309.207	D04, D09	cpd:C16341	Biosynthesis_of_secondary_metabolites
309.207	D04, D09	cpd:C04785	Biosynthesis_of_secondary_metabolites
309.207	D04, D09	cpd:C19936	Biosynthesis_of_secondary_metabolites
309.207	D04, D09	cpd:C20704	Biosynthesis_of_secondary_metabolites
309.207	D04, D09	cpd:C16321	Biosynthesis_of_secondary_metabolites
331.249	D04, D09	cpd:C19621	Cutin,_suberine_and_wax_biosynthesis
237.113	D04, D09	cpd:C20199	Degradation_of_aromatic_compounds
237.113	D04, D09	cpd:C20199	Metabolic_pathways
309.207	D04, D09	cpd:C04785	Metabolic_pathways
309.207	D04, D09	cpd:C21923	Metabolic_pathways
309.207	D04, D09	cpd:C19936	Metabolic_pathways
309.207	D04, D09	cpd:C15753	Metabolic_pathways
309.207	D04, D09	cpd:C20704	Metabolic_pathways
309.207	D04, D09	cpd:C07357	Metabolic_pathways
309.207	D04, D09	cpd:C16321	Metabolic_pathways
309.207	D04, D09	cpd:C16341	Metabolic_pathways
237.113	D04, D09	cpd:C20199	Microbial_metabolism_in_diverse_environments
237.113	D04, D09	cpd:C20199	Steroid_degradation
285.098	D04, D09, D11	cpd:C01451	Biosynthesis_of_phenylpropanoids
285.098	D04, D09, D11	cpd:C16964	Biosynthesis_of_phenylpropanoids
285.098	D04, D09, D11	cpd:C17599	Biosynthesis_of_phenylpropanoids
281.248	D04, D09, D11	cpd:C08363	Biosynthesis_of_plant_secondary_metabolites
281.248	D04, D09, D11	cpd:C08367	Biosynthesis_of_plant_secondary_metabolites
281.248	D04, D09, D11	cpd:C00712	Biosynthesis_of_plant_secondary_metabolites
281.248	D04, D09, D11	cpd:C21944	Biosynthesis_of_plant_secondary_metabolites
281.248	D04, D09, D11	cpd:C01712	Biosynthesis_of_plant_secondary_metabolites
281.248	D04, D09, D11	cpd:C12103	Biosynthesis_of_plant_secondary_metabolites
359.135	D04, D09, D11	cpd:C11649	Biosynthesis_of_secondary_metabolites
359.135	D04, D09, D11	cpd:C11636	Biosynthesis_of_secondary_metabolites
281.248	D04, D09, D11	cpd:C01712	Biosynthesis_of_unsaturated_fatty_acids
281.248	D04, D09, D11	cpd:C08363	Biosynthesis_of_unsaturated_fatty_acids
281.248	D04, D09, D11	cpd:C12103	Biosynthesis_of_unsaturated_fatty_acids
281.248	D04, D09, D11	cpd:C21944	Biosynthesis_of_unsaturated_fatty_acids
281.248	D04, D09, D11	cpd:C00712	Biosynthesis_of_unsaturated_fatty_acids
281.248	D04, D09, D11	cpd:C08367	Biosynthesis_of_unsaturated_fatty_acids
281.248	D04, D09, D11	cpd:C21944	Cutin,_suberine_and_wax_biosynthesis
281.248	D04, D09, D11	cpd:C01712	Cutin,_suberine_and_wax_biosynthesis
281.248	D04, D09, D11	cpd:C12103	Cutin,_suberine_and_wax_biosynthesis
281.248	D04, D09, D11	cpd:C08367	Cutin,_suberine_and_wax_biosynthesis
281.248	D04, D09, D11	cpd:C08363	Cutin,_suberine_and_wax_biosynthesis
281.248	D04, D09, D11	cpd:C00712	Cutin,_suberine_and_wax_biosynthesis
281.248	D04, D09, D11	cpd:C00712	Fatty_acid_biosynthesis
281.248	D04, D09, D11	cpd:C08367	Fatty_acid_biosynthesis
281.248	D04, D09, D11	cpd:C08363	Fatty_acid_biosynthesis
281.248	D04, D09, D11	cpd:C12103	Fatty_acid_biosynthesis
281.248	D04, D09, D11	cpd:C21944	Fatty_acid_biosynthesis
281.248	D04, D09, D11	cpd:C01712	Fatty_acid_biosynthesis
285.098	D04, D09, D11	cpd:C16964	Glycolysis_/_Gluconeogenesis
285.098	D04, D09, D11	cpd:C01451	Glycolysis_/_Gluconeogenesis
285.098	D04, D09, D11	cpd:C17599	Glycolysis_/_Gluconeogenesis
281.248	D04, D09, D11	cpd:C01712	Longevity_regulating_pathway_-_worm
281.248	D04, D09, D11	cpd:C12103	Longevity_regulating_pathway_-_worm
281.248	D04, D09, D11	cpd:C21944	Longevity_regulating_pathway_-_worm
281.248	D04, D09, D11	cpd:C00712	Longevity_regulating_pathway_-_worm
281.248	D04, D09, D11	cpd:C08363	Longevity_regulating_pathway_-_worm
281.248	D04, D09, D11	cpd:C08367	Longevity_regulating_pathway_-_worm
359.135	D04, D09, D11	cpd:C11636	Monoterpenoid_biosynthesis
359.135	D04, D09, D11	cpd:C11649	Monoterpenoid_biosynthesis
285.098	D04, D09, D11	cpd:C17599	Phosphotransferase_system_(PTS)
285.098	D04, D09, D11	cpd:C16964	Phosphotransferase_system_(PTS)
285.098	D04, D09, D11	cpd:C01451	Phosphotransferase_system_(PTS)
285.098	D04, D09, D11	cpd:C17599	Taste_transduction
285.098	D04, D09, D11	cpd:C01451	Taste_transduction
285.098	D04, D09, D11	cpd:C16964	Taste_transduction
299.202	D07	cpd:C18195	Adipocytokine_signaling_pathway
299.202	D07	cpd:C20429	Adipocytokine_signaling_pathway
299.202	D07	cpd:C20428	Adipocytokine_signaling_pathway
299.202	D07	cpd:C16683	Adipocytokine_signaling_pathway
299.202	D07	cpd:C15307	Adipocytokine_signaling_pathway
299.202	D07	cpd:C15263	Adipocytokine_signaling_pathway
299.202	D07	cpd:C15353	Adipocytokine_signaling_pathway
299.202	D07	cpd:C15493	Adipocytokine_signaling_pathway
299.202	D07	cpd:C14489	Adipocytokine_signaling_pathway
299.202	D07	cpd:C12078	Adipocytokine_signaling_pathway
299.202	D07	cpd:C14684	Adipocytokine_signaling_pathway
299.202	D07	cpd:C21822	Adipocytokine_signaling_pathway
299.202	D07	cpd:C14652	Adipocytokine_signaling_pathway
299.202	D07	cpd:C18196	Adipocytokine_signaling_pathway
299.202	D07	cpd:C14925	Adipocytokine_signaling_pathway
299.202	D07	cpd:C00777	Adipocytokine_signaling_pathway
299.202	D07	cpd:C09188	Adipocytokine_signaling_pathway
299.202	D07	cpd:C07058	Adipocytokine_signaling_pathway
351.218	D07	cpd:C13808	African_trypanosomiasis
351.218	D07	cpd:C13807	African_trypanosomiasis
351.218	D07	cpd:C06314	African_trypanosomiasis
351.218	D07	cpd:C11997	African_trypanosomiasis
351.218	D07	cpd:C04853	African_trypanosomiasis
351.218	D07	cpd:C06476	African_trypanosomiasis
351.218	D07	cpd:C06315	African_trypanosomiasis
351.218	D07	cpd:C04671	African_trypanosomiasis
351.218	D07	cpd:C04654	African_trypanosomiasis
351.218	D07	cpd:C00584	African_trypanosomiasis
351.218	D07	cpd:C00427	African_trypanosomiasis
351.218	D07	cpd:C00696	African_trypanosomiasis
351.218	D07	cpd:C17656	African_trypanosomiasis
351.218	D07	cpd:C02198	African_trypanosomiasis
351.218	D07	cpd:C17652	African_trypanosomiasis
351.218	D07	cpd:C05960	African_trypanosomiasis
351.218	D07	cpd:C01312	African_trypanosomiasis
351.218	D07	cpd:C13808	Amoebiasis
351.218	D07	cpd:C13807	Amoebiasis
351.218	D07	cpd:C06314	Amoebiasis
351.218	D07	cpd:C11997	Amoebiasis
351.218	D07	cpd:C04853	Amoebiasis
351.218	D07	cpd:C06476	Amoebiasis
351.218	D07	cpd:C06315	Amoebiasis
351.218	D07	cpd:C04671	Amoebiasis
351.218	D07	cpd:C04654	Amoebiasis
351.218	D07	cpd:C00584	Amoebiasis
351.218	D07	cpd:C00427	Amoebiasis
351.218	D07	cpd:C00696	Amoebiasis
351.218	D07	cpd:C17656	Amoebiasis
351.218	D07	cpd:C02198	Amoebiasis
351.218	D07	cpd:C17652	Amoebiasis
351.218	D07	cpd:C05960	Amoebiasis
351.218	D07	cpd:C01312	Amoebiasis
351.218	D07	cpd:C13808	Arachidonic_acid_metabolism
351.218	D07	cpd:C13807	Arachidonic_acid_metabolism
351.218	D07	cpd:C06314	Arachidonic_acid_metabolism
351.218	D07	cpd:C11997	Arachidonic_acid_metabolism
351.218	D07	cpd:C04853	Arachidonic_acid_metabolism
351.218	D07	cpd:C06476	Arachidonic_acid_metabolism
351.218	D07	cpd:C06315	Arachidonic_acid_metabolism
351.218	D07	cpd:C04671	Arachidonic_acid_metabolism
351.218	D07	cpd:C00696	Arachidonic_acid_metabolism
351.218	D07	cpd:C17656	Arachidonic_acid_metabolism
351.218	D07	cpd:C02198	Arachidonic_acid_metabolism
351.218	D07	cpd:C17652	Arachidonic_acid_metabolism
351.218	D07	cpd:C05960	Arachidonic_acid_metabolism
351.218	D07	cpd:C01312	Arachidonic_acid_metabolism
351.218	D07	cpd:C04654	Arachidonic_acid_metabolism
351.218	D07	cpd:C00584	Arachidonic_acid_metabolism
351.218	D07	cpd:C00427	Arachidonic_acid_metabolism
351.218	D07	cpd:C13808	Asthma
351.218	D07	cpd:C13807	Asthma
351.218	D07	cpd:C06314	Asthma
351.218	D07	cpd:C11997	Asthma
351.218	D07	cpd:C04853	Asthma
351.218	D07	cpd:C06476	Asthma
351.218	D07	cpd:C06315	Asthma
351.218	D07	cpd:C04671	Asthma
351.218	D07	cpd:C04654	Asthma
351.218	D07	cpd:C00584	Asthma
351.218	D07	cpd:C00427	Asthma
351.218	D07	cpd:C00696	Asthma
351.218	D07	cpd:C17656	Asthma
351.218	D07	cpd:C02198	Asthma
351.218	D07	cpd:C17652	Asthma
351.218	D07	cpd:C05960	Asthma
351.218	D07	cpd:C01312	Asthma
351.218	D07	cpd:C13808	Bile_secretion
351.218	D07	cpd:C13807	Bile_secretion
351.218	D07	cpd:C06314	Bile_secretion
351.218	D07	cpd:C11997	Bile_secretion
351.218	D07	cpd:C04853	Bile_secretion
351.218	D07	cpd:C06476	Bile_secretion
351.218	D07	cpd:C06315	Bile_secretion
351.218	D07	cpd:C04671	Bile_secretion
351.218	D07	cpd:C04654	Bile_secretion
351.218	D07	cpd:C00584	Bile_secretion
351.218	D07	cpd:C00427	Bile_secretion
351.218	D07	cpd:C00696	Bile_secretion
351.218	D07	cpd:C05960	Bile_secretion
351.218	D07	cpd:C01312	Bile_secretion
351.218	D07	cpd:C02198	Bile_secretion
351.218	D07	cpd:C17652	Bile_secretion
351.218	D07	cpd:C17656	Bile_secretion
351.218	D07	cpd:C06476	Biosynthesis_of_12-,_14-_and_16-membered_macrolides
351.218	D07	cpd:C06315	Biosynthesis_of_12-,_14-_and_16-membered_macrolides
351.218	D07	cpd:C04671	Biosynthesis_of_12-,_14-_and_16-membered_macrolides
351.218	D07	cpd:C04654	Biosynthesis_of_12-,_14-_and_16-membered_macrolides
351.218	D07	cpd:C00584	Biosynthesis_of_12-,_14-_and_16-membered_macrolides
351.218	D07	cpd:C00427	Biosynthesis_of_12-,_14-_and_16-membered_macrolides
351.218	D07	cpd:C00696	Biosynthesis_of_12-,_14-_and_16-membered_macrolides
351.218	D07	cpd:C17656	Biosynthesis_of_12-,_14-_and_16-membered_macrolides
351.218	D07	cpd:C02198	Biosynthesis_of_12-,_14-_and_16-membered_macrolides
351.218	D07	cpd:C17652	Biosynthesis_of_12-,_14-_and_16-membered_macrolides
351.218	D07	cpd:C13808	Biosynthesis_of_12-,_14-_and_16-membered_macrolides
351.218	D07	cpd:C13807	Biosynthesis_of_12-,_14-_and_16-membered_macrolides
351.218	D07	cpd:C06314	Biosynthesis_of_12-,_14-_and_16-membered_macrolides
351.218	D07	cpd:C11997	Biosynthesis_of_12-,_14-_and_16-membered_macrolides
351.218	D07	cpd:C04853	Biosynthesis_of_12-,_14-_and_16-membered_macrolides
351.218	D07	cpd:C05960	Biosynthesis_of_12-,_14-_and_16-membered_macrolides
351.218	D07	cpd:C01312	Biosynthesis_of_12-,_14-_and_16-membered_macrolides
299.202	D07	cpd:C00777	Biosynthesis_of_secondary_metabolites
299.202	D07	cpd:C16683	Biosynthesis_of_secondary_metabolites
299.202	D07	cpd:C18195	Biosynthesis_of_secondary_metabolites
299.202	D07	cpd:C15307	Biosynthesis_of_secondary_metabolites
299.202	D07	cpd:C15263	Biosynthesis_of_secondary_metabolites
299.202	D07	cpd:C15353	Biosynthesis_of_secondary_metabolites
299.202	D07	cpd:C15493	Biosynthesis_of_secondary_metabolites
299.202	D07	cpd:C14489	Biosynthesis_of_secondary_metabolites
299.202	D07	cpd:C12078	Biosynthesis_of_secondary_metabolites
299.202	D07	cpd:C14684	Biosynthesis_of_secondary_metabolites
299.202	D07	cpd:C21822	Biosynthesis_of_secondary_metabolites
299.202	D07	cpd:C14652	Biosynthesis_of_secondary_metabolites
299.202	D07	cpd:C07058	Biosynthesis_of_secondary_metabolites
299.202	D07	cpd:C09188	Biosynthesis_of_secondary_metabolites
299.202	D07	cpd:C18196	Biosynthesis_of_secondary_metabolites
299.202	D07	cpd:C20429	Biosynthesis_of_secondary_metabolites
299.202	D07	cpd:C20428	Biosynthesis_of_secondary_metabolites
299.202	D07	cpd:C14925	Biosynthesis_of_secondary_metabolites
351.218	D07	cpd:C13808	Biosynthesis_of_secondary_metabolites
351.218	D07	cpd:C13807	Biosynthesis_of_secondary_metabolites
351.218	D07	cpd:C06314	Biosynthesis_of_secondary_metabolites
351.218	D07	cpd:C11997	Biosynthesis_of_secondary_metabolites
351.218	D07	cpd:C04853	Biosynthesis_of_secondary_metabolites
351.218	D07	cpd:C06476	Biosynthesis_of_secondary_metabolites
351.218	D07	cpd:C06315	Biosynthesis_of_secondary_metabolites
351.218	D07	cpd:C04671	Biosynthesis_of_secondary_metabolites
351.218	D07	cpd:C04654	Biosynthesis_of_secondary_metabolites
351.218	D07	cpd:C00584	Biosynthesis_of_secondary_metabolites
351.218	D07	cpd:C01312	Biosynthesis_of_secondary_metabolites
351.218	D07	cpd:C05960	Biosynthesis_of_secondary_metabolites
351.218	D07	cpd:C00427	Biosynthesis_of_secondary_metabolites
351.218	D07	cpd:C00696	Biosynthesis_of_secondary_metabolites
351.218	D07	cpd:C17652	Biosynthesis_of_secondary_metabolites
351.218	D07	cpd:C02198	Biosynthesis_of_secondary_metabolites
351.218	D07	cpd:C17656	Biosynthesis_of_secondary_metabolites
337.311	D07	cpd:C08316	Biosynthesis_of_unsaturated_fatty_acids
351.218	D07	cpd:C01312	cAMP_signaling_pathway
351.218	D07	cpd:C13808	cAMP_signaling_pathway
351.218	D07	cpd:C13807	cAMP_signaling_pathway
351.218	D07	cpd:C06314	cAMP_signaling_pathway
351.218	D07	cpd:C11997	cAMP_signaling_pathway
351.218	D07	cpd:C04853	cAMP_signaling_pathway
351.218	D07	cpd:C06476	cAMP_signaling_pathway
351.218	D07	cpd:C06315	cAMP_signaling_pathway
351.218	D07	cpd:C04671	cAMP_signaling_pathway
351.218	D07	cpd:C04654	cAMP_signaling_pathway
351.218	D07	cpd:C00584	cAMP_signaling_pathway
351.218	D07	cpd:C00427	cAMP_signaling_pathway
351.218	D07	cpd:C00696	cAMP_signaling_pathway
351.218	D07	cpd:C17656	cAMP_signaling_pathway
351.218	D07	cpd:C02198	cAMP_signaling_pathway
351.218	D07	cpd:C17652	cAMP_signaling_pathway
351.218	D07	cpd:C05960	cAMP_signaling_pathway
351.218	D07	cpd:C13808	C-type_lectin_receptor_signaling_pathway
351.218	D07	cpd:C13807	C-type_lectin_receptor_signaling_pathway
351.218	D07	cpd:C06314	C-type_lectin_receptor_signaling_pathway
351.218	D07	cpd:C11997	C-type_lectin_receptor_signaling_pathway
351.218	D07	cpd:C04853	C-type_lectin_receptor_signaling_pathway
351.218	D07	cpd:C06476	C-type_lectin_receptor_signaling_pathway
351.218	D07	cpd:C06315	C-type_lectin_receptor_signaling_pathway
351.218	D07	cpd:C04671	C-type_lectin_receptor_signaling_pathway
351.218	D07	cpd:C04654	C-type_lectin_receptor_signaling_pathway
351.218	D07	cpd:C17656	C-type_lectin_receptor_signaling_pathway
351.218	D07	cpd:C02198	C-type_lectin_receptor_signaling_pathway
351.218	D07	cpd:C17652	C-type_lectin_receptor_signaling_pathway
351.218	D07	cpd:C05960	C-type_lectin_receptor_signaling_pathway
351.218	D07	cpd:C01312	C-type_lectin_receptor_signaling_pathway
351.218	D07	cpd:C00584	C-type_lectin_receptor_signaling_pathway
351.218	D07	cpd:C00427	C-type_lectin_receptor_signaling_pathway
351.218	D07	cpd:C00696	C-type_lectin_receptor_signaling_pathway
353.306	D07	cpd:C19624	Cutin,_suberine_and_wax_biosynthesis
299.202	D07	cpd:C16683	Diterpenoid_biosynthesis
299.202	D07	cpd:C18195	Diterpenoid_biosynthesis
299.202	D07	cpd:C15307	Diterpenoid_biosynthesis
299.202	D07	cpd:C15263	Diterpenoid_biosynthesis
299.202	D07	cpd:C15353	Diterpenoid_biosynthesis
299.202	D07	cpd:C15493	Diterpenoid_biosynthesis
299.202	D07	cpd:C14489	Diterpenoid_biosynthesis
299.202	D07	cpd:C12078	Diterpenoid_biosynthesis
299.202	D07	cpd:C14684	Diterpenoid_biosynthesis
299.202	D07	cpd:C21822	Diterpenoid_biosynthesis
299.202	D07	cpd:C14652	Diterpenoid_biosynthesis
299.202	D07	cpd:C07058	Diterpenoid_biosynthesis
299.202	D07	cpd:C09188	Diterpenoid_biosynthesis
299.202	D07	cpd:C18196	Diterpenoid_biosynthesis
299.202	D07	cpd:C20429	Diterpenoid_biosynthesis
299.202	D07	cpd:C20428	Diterpenoid_biosynthesis
299.202	D07	cpd:C14925	Diterpenoid_biosynthesis
299.202	D07	cpd:C00777	Diterpenoid_biosynthesis
351.218	D07	cpd:C13807	Eicosanoids
351.218	D07	cpd:C06314	Eicosanoids
351.218	D07	cpd:C11997	Eicosanoids
351.218	D07	cpd:C04853	Eicosanoids
351.218	D07	cpd:C06476	Eicosanoids
351.218	D07	cpd:C06315	Eicosanoids
351.218	D07	cpd:C04671	Eicosanoids
351.218	D07	cpd:C04654	Eicosanoids
351.218	D07	cpd:C00584	Eicosanoids
351.218	D07	cpd:C00427	Eicosanoids
351.218	D07	cpd:C00696	Eicosanoids
351.218	D07	cpd:C05960	Eicosanoids
351.218	D07	cpd:C01312	Eicosanoids
351.218	D07	cpd:C13808	Eicosanoids
351.218	D07	cpd:C17652	Eicosanoids
351.218	D07	cpd:C17656	Eicosanoids
351.218	D07	cpd:C02198	Eicosanoids
351.218	D07	cpd:C13808	Fc_epsilon_RI_signaling_pathway
351.218	D07	cpd:C13807	Fc_epsilon_RI_signaling_pathway
351.218	D07	cpd:C06314	Fc_epsilon_RI_signaling_pathway
351.218	D07	cpd:C11997	Fc_epsilon_RI_signaling_pathway
351.218	D07	cpd:C04853	Fc_epsilon_RI_signaling_pathway
351.218	D07	cpd:C06476	Fc_epsilon_RI_signaling_pathway
351.218	D07	cpd:C06315	Fc_epsilon_RI_signaling_pathway
351.218	D07	cpd:C04671	Fc_epsilon_RI_signaling_pathway
351.218	D07	cpd:C04654	Fc_epsilon_RI_signaling_pathway
351.218	D07	cpd:C00584	Fc_epsilon_RI_signaling_pathway
351.218	D07	cpd:C00427	Fc_epsilon_RI_signaling_pathway
351.218	D07	cpd:C00696	Fc_epsilon_RI_signaling_pathway
351.218	D07	cpd:C17656	Fc_epsilon_RI_signaling_pathway
351.218	D07	cpd:C02198	Fc_epsilon_RI_signaling_pathway
351.218	D07	cpd:C17652	Fc_epsilon_RI_signaling_pathway
351.218	D07	cpd:C05960	Fc_epsilon_RI_signaling_pathway
351.218	D07	cpd:C01312	Fc_epsilon_RI_signaling_pathway
299.202	D07	cpd:C16683	Gastric_cancer
299.202	D07	cpd:C18195	Gastric_cancer
299.202	D07	cpd:C15307	Gastric_cancer
299.202	D07	cpd:C15263	Gastric_cancer
299.202	D07	cpd:C15353	Gastric_cancer
299.202	D07	cpd:C15493	Gastric_cancer
299.202	D07	cpd:C14489	Gastric_cancer
299.202	D07	cpd:C14652	Gastric_cancer
299.202	D07	cpd:C07058	Gastric_cancer
299.202	D07	cpd:C09188	Gastric_cancer
299.202	D07	cpd:C18196	Gastric_cancer
299.202	D07	cpd:C20429	Gastric_cancer
299.202	D07	cpd:C20428	Gastric_cancer
299.202	D07	cpd:C14925	Gastric_cancer
299.202	D07	cpd:C00777	Gastric_cancer
299.202	D07	cpd:C12078	Gastric_cancer
299.202	D07	cpd:C14684	Gastric_cancer
299.202	D07	cpd:C21822	Gastric_cancer
351.218	D07	cpd:C00584	Human_cytomegalovirus_infection
351.218	D07	cpd:C00427	Human_cytomegalovirus_infection
351.218	D07	cpd:C00696	Human_cytomegalovirus_infection
351.218	D07	cpd:C05960	Human_cytomegalovirus_infection
351.218	D07	cpd:C17656	Human_cytomegalovirus_infection
351.218	D07	cpd:C02198	Human_cytomegalovirus_infection
351.218	D07	cpd:C17652	Human_cytomegalovirus_infection
351.218	D07	cpd:C01312	Human_cytomegalovirus_infection
351.218	D07	cpd:C13808	Human_cytomegalovirus_infection
351.218	D07	cpd:C13807	Human_cytomegalovirus_infection
351.218	D07	cpd:C06314	Human_cytomegalovirus_infection
351.218	D07	cpd:C11997	Human_cytomegalovirus_infection
351.218	D07	cpd:C04853	Human_cytomegalovirus_infection
351.218	D07	cpd:C06476	Human_cytomegalovirus_infection
351.218	D07	cpd:C06315	Human_cytomegalovirus_infection
351.218	D07	cpd:C04671	Human_cytomegalovirus_infection
351.218	D07	cpd:C04654	Human_cytomegalovirus_infection
351.218	D07	cpd:C06315	Human_papillomavirus_infection
351.218	D07	cpd:C04671	Human_papillomavirus_infection
351.218	D07	cpd:C00696	Human_papillomavirus_infection
351.218	D07	cpd:C17656	Human_papillomavirus_infection
351.218	D07	cpd:C02198	Human_papillomavirus_infection
351.218	D07	cpd:C17652	Human_papillomavirus_infection
351.218	D07	cpd:C05960	Human_papillomavirus_infection
351.218	D07	cpd:C01312	Human_papillomavirus_infection
351.218	D07	cpd:C04654	Human_papillomavirus_infection
351.218	D07	cpd:C00584	Human_papillomavirus_infection
351.218	D07	cpd:C00427	Human_papillomavirus_infection
351.218	D07	cpd:C13808	Human_papillomavirus_infection
351.218	D07	cpd:C13807	Human_papillomavirus_infection
351.218	D07	cpd:C06314	Human_papillomavirus_infection
351.218	D07	cpd:C11997	Human_papillomavirus_infection
351.218	D07	cpd:C04853	Human_papillomavirus_infection
351.218	D07	cpd:C06476	Human_papillomavirus_infection
351.218	D07	cpd:C13808	Inflammatory_mediator_regulation_of_TRP_channels
351.218	D07	cpd:C13807	Inflammatory_mediator_regulation_of_TRP_channels
351.218	D07	cpd:C06314	Inflammatory_mediator_regulation_of_TRP_channels
351.218	D07	cpd:C11997	Inflammatory_mediator_regulation_of_TRP_channels
351.218	D07	cpd:C04853	Inflammatory_mediator_regulation_of_TRP_channels
351.218	D07	cpd:C06476	Inflammatory_mediator_regulation_of_TRP_channels
351.218	D07	cpd:C06315	Inflammatory_mediator_regulation_of_TRP_channels
351.218	D07	cpd:C04671	Inflammatory_mediator_regulation_of_TRP_channels
351.218	D07	cpd:C04654	Inflammatory_mediator_regulation_of_TRP_channels
351.218	D07	cpd:C00584	Inflammatory_mediator_regulation_of_TRP_channels
351.218	D07	cpd:C00427	Inflammatory_mediator_regulation_of_TRP_channels
351.218	D07	cpd:C00696	Inflammatory_mediator_regulation_of_TRP_channels
351.218	D07	cpd:C17656	Inflammatory_mediator_regulation_of_TRP_channels
351.218	D07	cpd:C02198	Inflammatory_mediator_regulation_of_TRP_channels
351.218	D07	cpd:C17652	Inflammatory_mediator_regulation_of_TRP_channels
351.218	D07	cpd:C05960	Inflammatory_mediator_regulation_of_TRP_channels
351.218	D07	cpd:C01312	Inflammatory_mediator_regulation_of_TRP_channels
299.202	D07	cpd:C14489	Intestinal_immune_network_for_IgA_production
299.202	D07	cpd:C12078	Intestinal_immune_network_for_IgA_production
299.202	D07	cpd:C14684	Intestinal_immune_network_for_IgA_production
299.202	D07	cpd:C21822	Intestinal_immune_network_for_IgA_production
299.202	D07	cpd:C14652	Intestinal_immune_network_for_IgA_production
299.202	D07	cpd:C07058	Intestinal_immune_network_for_IgA_production
299.202	D07	cpd:C09188	Intestinal_immune_network_for_IgA_production
299.202	D07	cpd:C18196	Intestinal_immune_network_for_IgA_production
299.202	D07	cpd:C20429	Intestinal_immune_network_for_IgA_production
299.202	D07	cpd:C20428	Intestinal_immune_network_for_IgA_production
299.202	D07	cpd:C14925	Intestinal_immune_network_for_IgA_production
299.202	D07	cpd:C15493	Intestinal_immune_network_for_IgA_production
299.202	D07	cpd:C00777	Intestinal_immune_network_for_IgA_production
299.202	D07	cpd:C16683	Intestinal_immune_network_for_IgA_production
299.202	D07	cpd:C18195	Intestinal_immune_network_for_IgA_production
299.202	D07	cpd:C15353	Intestinal_immune_network_for_IgA_production
299.202	D07	cpd:C15307	Intestinal_immune_network_for_IgA_production
299.202	D07	cpd:C15263	Intestinal_immune_network_for_IgA_production
351.218	D07	cpd:C13808	Leishmaniasis
351.218	D07	cpd:C13807	Leishmaniasis
351.218	D07	cpd:C06314	Leishmaniasis
351.218	D07	cpd:C11997	Leishmaniasis
351.218	D07	cpd:C04853	Leishmaniasis
351.218	D07	cpd:C06476	Leishmaniasis
351.218	D07	cpd:C06315	Leishmaniasis
351.218	D07	cpd:C04671	Leishmaniasis
351.218	D07	cpd:C04654	Leishmaniasis
351.218	D07	cpd:C00584	Leishmaniasis
351.218	D07	cpd:C00427	Leishmaniasis
351.218	D07	cpd:C00696	Leishmaniasis
351.218	D07	cpd:C17656	Leishmaniasis
351.218	D07	cpd:C02198	Leishmaniasis
351.218	D07	cpd:C17652	Leishmaniasis
351.218	D07	cpd:C05960	Leishmaniasis
351.218	D07	cpd:C01312	Leishmaniasis
299.202	D07	cpd:C18195	Metabolic_pathways
299.202	D07	cpd:C15307	Metabolic_pathways
299.202	D07	cpd:C15263	Metabolic_pathways
299.202	D07	cpd:C15353	Metabolic_pathways
299.202	D07	cpd:C15493	Metabolic_pathways
299.202	D07	cpd:C14489	Metabolic_pathways
299.202	D07	cpd:C12078	Metabolic_pathways
299.202	D07	cpd:C14684	Metabolic_pathways
299.202	D07	cpd:C21822	Metabolic_pathways
299.202	D07	cpd:C14652	Metabolic_pathways
299.202	D07	cpd:C07058	Metabolic_pathways
299.202	D07	cpd:C09188	Metabolic_pathways
299.202	D07	cpd:C18196	Metabolic_pathways
299.202	D07	cpd:C20429	Metabolic_pathways
299.202	D07	cpd:C20428	Metabolic_pathways
299.202	D07	cpd:C14925	Metabolic_pathways
299.202	D07	cpd:C00777	Metabolic_pathways
299.202	D07	cpd:C16683	Metabolic_pathways
351.218	D07	cpd:C13808	Metabolic_pathways
351.218	D07	cpd:C13807	Metabolic_pathways
351.218	D07	cpd:C06314	Metabolic_pathways
351.218	D07	cpd:C00584	Metabolic_pathways
351.218	D07	cpd:C00427	Metabolic_pathways
351.218	D07	cpd:C00696	Metabolic_pathways
351.218	D07	cpd:C17656	Metabolic_pathways
351.218	D07	cpd:C02198	Metabolic_pathways
351.218	D07	cpd:C17652	Metabolic_pathways
351.218	D07	cpd:C05960	Metabolic_pathways
351.218	D07	cpd:C01312	Metabolic_pathways
351.218	D07	cpd:C11997	Metabolic_pathways
351.218	D07	cpd:C04853	Metabolic_pathways
351.218	D07	cpd:C06476	Metabolic_pathways
351.218	D07	cpd:C06315	Metabolic_pathways
351.218	D07	cpd:C04671	Metabolic_pathways
351.218	D07	cpd:C04654	Metabolic_pathways
351.218	D07	cpd:C02198	Neuroactive_ligand-receptor_interaction
351.218	D07	cpd:C17652	Neuroactive_ligand-receptor_interaction
351.218	D07	cpd:C00696	Neuroactive_ligand-receptor_interaction
351.218	D07	cpd:C06476	Neuroactive_ligand-receptor_interaction
351.218	D07	cpd:C06315	Neuroactive_ligand-receptor_interaction
351.218	D07	cpd:C17656	Neuroactive_ligand-receptor_interaction
351.218	D07	cpd:C04671	Neuroactive_ligand-receptor_interaction
351.218	D07	cpd:C04853	Neuroactive_ligand-receptor_interaction
351.218	D07	cpd:C04654	Neuroactive_ligand-receptor_interaction
351.218	D07	cpd:C00584	Neuroactive_ligand-receptor_interaction
351.218	D07	cpd:C00427	Neuroactive_ligand-receptor_interaction
351.218	D07	cpd:C13808	Neuroactive_ligand-receptor_interaction
351.218	D07	cpd:C11997	Neuroactive_ligand-receptor_interaction
351.218	D07	cpd:C05960	Neuroactive_ligand-receptor_interaction
351.218	D07	cpd:C01312	Neuroactive_ligand-receptor_interaction
351.218	D07	cpd:C13807	Neuroactive_ligand-receptor_interaction
351.218	D07	cpd:C06314	Neuroactive_ligand-receptor_interaction
299.202	D07	cpd:C15353	Non-small_cell_lung_cancer
299.202	D07	cpd:C15263	Non-small_cell_lung_cancer
299.202	D07	cpd:C14684	Non-small_cell_lung_cancer
299.202	D07	cpd:C07058	Non-small_cell_lung_cancer
299.202	D07	cpd:C09188	Non-small_cell_lung_cancer
299.202	D07	cpd:C21822	Non-small_cell_lung_cancer
299.202	D07	cpd:C14652	Non-small_cell_lung_cancer
299.202	D07	cpd:C15493	Non-small_cell_lung_cancer
299.202	D07	cpd:C14489	Non-small_cell_lung_cancer
299.202	D07	cpd:C12078	Non-small_cell_lung_cancer
299.202	D07	cpd:C15307	Non-small_cell_lung_cancer
299.202	D07	cpd:C18195	Non-small_cell_lung_cancer
299.202	D07	cpd:C16683	Non-small_cell_lung_cancer
299.202	D07	cpd:C18196	Non-small_cell_lung_cancer
299.202	D07	cpd:C20429	Non-small_cell_lung_cancer
299.202	D07	cpd:C20428	Non-small_cell_lung_cancer
299.202	D07	cpd:C14925	Non-small_cell_lung_cancer
299.202	D07	cpd:C00777	Non-small_cell_lung_cancer
351.218	D07	cpd:C00584	Oxytocin_signaling_pathway
351.218	D07	cpd:C00427	Oxytocin_signaling_pathway
351.218	D07	cpd:C00696	Oxytocin_signaling_pathway
351.218	D07	cpd:C04654	Oxytocin_signaling_pathway
351.218	D07	cpd:C17656	Oxytocin_signaling_pathway
351.218	D07	cpd:C02198	Oxytocin_signaling_pathway
351.218	D07	cpd:C17652	Oxytocin_signaling_pathway
351.218	D07	cpd:C13807	Oxytocin_signaling_pathway
351.218	D07	cpd:C06314	Oxytocin_signaling_pathway
351.218	D07	cpd:C11997	Oxytocin_signaling_pathway
351.218	D07	cpd:C13808	Oxytocin_signaling_pathway
351.218	D07	cpd:C04671	Oxytocin_signaling_pathway
351.218	D07	cpd:C05960	Oxytocin_signaling_pathway
351.218	D07	cpd:C01312	Oxytocin_signaling_pathway
351.218	D07	cpd:C04853	Oxytocin_signaling_pathway
351.218	D07	cpd:C06476	Oxytocin_signaling_pathway
351.218	D07	cpd:C06315	Oxytocin_signaling_pathway
299.202	D07	cpd:C16683	Pathways_in_cancer
299.202	D07	cpd:C18195	Pathways_in_cancer
299.202	D07	cpd:C15307	Pathways_in_cancer
299.202	D07	cpd:C15263	Pathways_in_cancer
299.202	D07	cpd:C15493	Pathways_in_cancer
299.202	D07	cpd:C14489	Pathways_in_cancer
299.202	D07	cpd:C12078	Pathways_in_cancer
299.202	D07	cpd:C14684	Pathways_in_cancer
299.202	D07	cpd:C21822	Pathways_in_cancer
299.202	D07	cpd:C14652	Pathways_in_cancer
299.202	D07	cpd:C07058	Pathways_in_cancer
299.202	D07	cpd:C09188	Pathways_in_cancer
299.202	D07	cpd:C15353	Pathways_in_cancer
299.202	D07	cpd:C18196	Pathways_in_cancer
299.202	D07	cpd:C20429	Pathways_in_cancer
299.202	D07	cpd:C20428	Pathways_in_cancer
299.202	D07	cpd:C14925	Pathways_in_cancer
299.202	D07	cpd:C00777	Pathways_in_cancer
351.218	D07	cpd:C13808	Pathways_in_cancer
351.218	D07	cpd:C13807	Pathways_in_cancer
351.218	D07	cpd:C06314	Pathways_in_cancer
351.218	D07	cpd:C11997	Pathways_in_cancer
351.218	D07	cpd:C04853	Pathways_in_cancer
351.218	D07	cpd:C06476	Pathways_in_cancer
351.218	D07	cpd:C06315	Pathways_in_cancer
351.218	D07	cpd:C04671	Pathways_in_cancer
351.218	D07	cpd:C04654	Pathways_in_cancer
351.218	D07	cpd:C00584	Pathways_in_cancer
351.218	D07	cpd:C00427	Pathways_in_cancer
351.218	D07	cpd:C00696	Pathways_in_cancer
351.218	D07	cpd:C17656	Pathways_in_cancer
351.218	D07	cpd:C02198	Pathways_in_cancer
351.218	D07	cpd:C17652	Pathways_in_cancer
351.218	D07	cpd:C05960	Pathways_in_cancer
351.218	D07	cpd:C01312	Pathways_in_cancer
299.202	D07	cpd:C15263	Phototransduction_-_fly
299.202	D07	cpd:C12078	Phototransduction_-_fly
299.202	D07	cpd:C14684	Phototransduction_-_fly
299.202	D07	cpd:C15307	Phototransduction_-_fly
299.202	D07	cpd:C20428	Phototransduction_-_fly
299.202	D07	cpd:C14489	Phototransduction_-_fly
299.202	D07	cpd:C15353	Phototransduction_-_fly
299.202	D07	cpd:C15493	Phototransduction_-_fly
299.202	D07	cpd:C18195	Phototransduction_-_fly
299.202	D07	cpd:C21822	Phototransduction_-_fly
299.202	D07	cpd:C14652	Phototransduction_-_fly
299.202	D07	cpd:C07058	Phototransduction_-_fly
299.202	D07	cpd:C09188	Phototransduction_-_fly
299.202	D07	cpd:C14925	Phototransduction_-_fly
299.202	D07	cpd:C00777	Phototransduction_-_fly
299.202	D07	cpd:C18196	Phototransduction_-_fly
299.202	D07	cpd:C20429	Phototransduction_-_fly
299.202	D07	cpd:C16683	Phototransduction_-_fly
351.218	D07	cpd:C13808	Platelet_activation
351.218	D07	cpd:C13807	Platelet_activation
351.218	D07	cpd:C06314	Platelet_activation
351.218	D07	cpd:C11997	Platelet_activation
351.218	D07	cpd:C04853	Platelet_activation
351.218	D07	cpd:C06476	Platelet_activation
351.218	D07	cpd:C06315	Platelet_activation
351.218	D07	cpd:C04671	Platelet_activation
351.218	D07	cpd:C04654	Platelet_activation
351.218	D07	cpd:C00584	Platelet_activation
351.218	D07	cpd:C00427	Platelet_activation
351.218	D07	cpd:C00696	Platelet_activation
351.218	D07	cpd:C17656	Platelet_activation
351.218	D07	cpd:C02198	Platelet_activation
351.218	D07	cpd:C17652	Platelet_activation
351.218	D07	cpd:C05960	Platelet_activation
351.218	D07	cpd:C01312	Platelet_activation
299.202	D07	cpd:C14652	PPAR_signaling_pathway
299.202	D07	cpd:C07058	PPAR_signaling_pathway
299.202	D07	cpd:C20428	PPAR_signaling_pathway
299.202	D07	cpd:C14925	PPAR_signaling_pathway
299.202	D07	cpd:C00777	PPAR_signaling_pathway
299.202	D07	cpd:C16683	PPAR_signaling_pathway
299.202	D07	cpd:C18195	PPAR_signaling_pathway
299.202	D07	cpd:C15307	PPAR_signaling_pathway
299.202	D07	cpd:C15263	PPAR_signaling_pathway
299.202	D07	cpd:C15353	PPAR_signaling_pathway
299.202	D07	cpd:C15493	PPAR_signaling_pathway
299.202	D07	cpd:C14489	PPAR_signaling_pathway
299.202	D07	cpd:C12078	PPAR_signaling_pathway
299.202	D07	cpd:C14684	PPAR_signaling_pathway
299.202	D07	cpd:C21822	PPAR_signaling_pathway
299.202	D07	cpd:C09188	PPAR_signaling_pathway
299.202	D07	cpd:C18196	PPAR_signaling_pathway
299.202	D07	cpd:C20429	PPAR_signaling_pathway
351.218	D07	cpd:C13808	Prostaglandins
351.218	D07	cpd:C13807	Prostaglandins
351.218	D07	cpd:C06314	Prostaglandins
351.218	D07	cpd:C11997	Prostaglandins
351.218	D07	cpd:C04853	Prostaglandins
351.218	D07	cpd:C06476	Prostaglandins
351.218	D07	cpd:C06315	Prostaglandins
351.218	D07	cpd:C04671	Prostaglandins
351.218	D07	cpd:C04654	Prostaglandins
351.218	D07	cpd:C00584	Prostaglandins
351.218	D07	cpd:C00427	Prostaglandins
351.218	D07	cpd:C00696	Prostaglandins
351.218	D07	cpd:C17656	Prostaglandins
351.218	D07	cpd:C02198	Prostaglandins
351.218	D07	cpd:C17652	Prostaglandins
351.218	D07	cpd:C05960	Prostaglandins
351.218	D07	cpd:C01312	Prostaglandins
351.218	D07	cpd:C13808	Regulation_of_lipolysis_in_adipocytes
351.218	D07	cpd:C13807	Regulation_of_lipolysis_in_adipocytes
351.218	D07	cpd:C06314	Regulation_of_lipolysis_in_adipocytes
351.218	D07	cpd:C11997	Regulation_of_lipolysis_in_adipocytes
351.218	D07	cpd:C04853	Regulation_of_lipolysis_in_adipocytes
351.218	D07	cpd:C06476	Regulation_of_lipolysis_in_adipocytes
351.218	D07	cpd:C06315	Regulation_of_lipolysis_in_adipocytes
351.218	D07	cpd:C04671	Regulation_of_lipolysis_in_adipocytes
351.218	D07	cpd:C04654	Regulation_of_lipolysis_in_adipocytes
351.218	D07	cpd:C00584	Regulation_of_lipolysis_in_adipocytes
351.218	D07	cpd:C00427	Regulation_of_lipolysis_in_adipocytes
351.218	D07	cpd:C00696	Regulation_of_lipolysis_in_adipocytes
351.218	D07	cpd:C17656	Regulation_of_lipolysis_in_adipocytes
351.218	D07	cpd:C02198	Regulation_of_lipolysis_in_adipocytes
351.218	D07	cpd:C17652	Regulation_of_lipolysis_in_adipocytes
351.218	D07	cpd:C05960	Regulation_of_lipolysis_in_adipocytes
351.218	D07	cpd:C01312	Regulation_of_lipolysis_in_adipocytes
351.218	D07	cpd:C13808	Renin_secretion
351.218	D07	cpd:C13807	Renin_secretion
351.218	D07	cpd:C06314	Renin_secretion
351.218	D07	cpd:C11997	Renin_secretion
351.218	D07	cpd:C04853	Renin_secretion
351.218	D07	cpd:C06476	Renin_secretion
351.218	D07	cpd:C06315	Renin_secretion
351.218	D07	cpd:C04671	Renin_secretion
351.218	D07	cpd:C04654	Renin_secretion
351.218	D07	cpd:C00584	Renin_secretion
351.218	D07	cpd:C00427	Renin_secretion
351.218	D07	cpd:C00696	Renin_secretion
351.218	D07	cpd:C17656	Renin_secretion
351.218	D07	cpd:C02198	Renin_secretion
351.218	D07	cpd:C17652	Renin_secretion
351.218	D07	cpd:C05960	Renin_secretion
351.218	D07	cpd:C01312	Renin_secretion
299.202	D07	cpd:C18196	Retinol_metabolism
299.202	D07	cpd:C20429	Retinol_metabolism
299.202	D07	cpd:C20428	Retinol_metabolism
299.202	D07	cpd:C14925	Retinol_metabolism
299.202	D07	cpd:C16683	Retinol_metabolism
299.202	D07	cpd:C18195	Retinol_metabolism
299.202	D07	cpd:C15307	Retinol_metabolism
299.202	D07	cpd:C15263	Retinol_metabolism
299.202	D07	cpd:C15353	Retinol_metabolism
299.202	D07	cpd:C15493	Retinol_metabolism
299.202	D07	cpd:C14489	Retinol_metabolism
299.202	D07	cpd:C12078	Retinol_metabolism
[truncated: 1,950 more rows]

## Sheet: Supplementary Table 3
Supplementary Table 3. Full list of mapped KEGG modules and corresponding KEGG ID (including human-related modules).
Unique peaks identified under water-deficit phase were used to map to the KEGG database.
Mass	Presence	KEGG_id	KEGG_module
269.082	D02, D04	cpd:C10503	daidzein_medicarpin
269.082	D02, D04	cpd:C10503	Pterocarpan biosynthesis
255.233	D02, D04, D07, D09, D11	cpd:C00249	acyl_CoA synthesis
249.15	D02, D04, D07, D09, D11	cpd:C13453	beta_carotene_abscisic acid
233.155	D02, D04, D07, D09, D11	cpd:C20404	farnesyl_PP_pentalenolactone
249.15	D02, D04, D07, D09, D11	cpd:C20403	farnesyl_PP_pentalenolactone
275.092	D02, D04, D07, D09, D11	cpd:C20407	farnesyl_PP_pentalenolactone
277.108	D02, D04, D07, D09, D11	cpd:C20397	farnesyl_PP_pentalenolactone
423.327	D02, D04, D07, D09, D11	cpd:C14153	homogentisate _ phytyl_geranylgeranyl_PP_tocopherol_tocotorienol
371.244	D02, D04, D07, D09, D11	cpd:C11989	malonyl_CoA _ methylmalonyl_CoA_8
321.207	D02, D04, D07, D09, D11	cpd:C20853	malonyl_CoA_lovastatin acid
289.072	D02, D04, D07, D09, D11	cpd:C03648	naringenin_pelargonidin
385.26	D02, D04, D07, D09, D11	cpd:C03240	propanoyl_CoA _ methylmalonyl_CoA_deoxyerythronolide B_erythromycin A_B
401.254	D02, D04, D07, D09, D11	cpd:C06635	propanoyl_CoA _ methylmalonyl_CoA_deoxyerythronolide B_erythromycin A_B
371.244	D02, D04, D07, D09, D11	cpd:C11989	8a_deoxyoleandolide_oleandomycin
249.15	D02, D04, D07, D09, D11	cpd:C13453	Abscisic acid biosynthesis
255.233	D02, D04, D07, D09, D11	cpd:C00249	beta_Oxidation
385.26	D02, D04, D07, D09, D11	cpd:C03240	Erythromycin biosynthesis
401.254	D02, D04, D07, D09, D11	cpd:C06635	Erythromycin biosynthesis
289.072	D02, D04, D07, D09, D11	cpd:C03648	Flavonoid biosynthesis
291.197	D02, D04, D07, D09, D11	cpd:C04672	Jasmonic acid biosynthesis
291.197	D02, D04, D07, D09, D11	cpd:C01226	Jasmonic acid biosynthesis
321.207	D02, D04, D07, D09, D11	cpd:C20853	Lovastatin biosynthesis
371.244	D02, D04, D07, D09, D11	cpd:C11989	Oleandomycin biosynthesis
233.155	D02, D04, D07, D09, D11	cpd:C20404	Pentalenolactone biosynthesis
249.15	D02, D04, D07, D09, D11	cpd:C20403	Pentalenolactone biosynthesis
275.092	D02, D04, D07, D09, D11	cpd:C20407	Pentalenolactone biosynthesis
277.108	D02, D04, D07, D09, D11	cpd:C20397	Pentalenolactone biosynthesis
423.327	D02, D04, D07, D09, D11	cpd:C14153	Tocopherol_tocotorienol biosynthesis
207.066	D02, D09	cpd:C09816	anaerobic
285.077	D02, D09	cpd:C00786	daidzein_medicarpin
285.077	D02, D09	cpd:C12434	octaketide_dihydrokalafungin
207.066	D02, D09	cpd:C05610	phenylalanine_tyrosine_monolignol
207.066	D02, D09	cpd:C09816	toluene_benzoyl_CoA
285.077	D02, D09	cpd:C12434	Dihydrokalafungin biosynthesis
207.066	D02, D09	cpd:C05610	Monolignol biosynthesis
285.077	D02, D09	cpd:C00786	Pterocarpan biosynthesis
207.066	D02, D09	cpd:C09816	Toluene degradation
267.066	D04, D07, D09	cpd:C00858	daidzein_medicarpin
267.066	D04, D07, D09	cpd:C00858	Pterocarpan biosynthesis
263.129	D04, D07, D09, D11	cpd:C06082	beta_carotene_abscisic acid
341.109	D04, D07, D09, D11	cpd:C01083	D_glucose 1P_trehalose
263.129	D04, D07, D09, D11	cpd:C20399	farnesyl_PP_pentalenolactone
385.223	D04, D07, D09, D11	cpd:C11990	malonyl_CoA _ methylmalonyl_CoA_8
385.223	D04, D07, D09, D11	cpd:C11990	8a_deoxyoleandolide_oleandomycin
263.129	D04, D07, D09, D11	cpd:C06082	Abscisic acid biosynthesis
385.223	D04, D07, D09, D11	cpd:C11990	Oleandomycin biosynthesis
263.129	D04, D07, D09, D11	cpd:C20399	Pentalenolactone biosynthesis
341.109	D04, D07, D09, D11	cpd:C01083	Trehalose biosynthesis
309.207	D04, D09	cpd:C04785	Jasmonic acid biosynthesis
351.218	D07	cpd:C11997	methylmalonyl_CoA _ malonyl_CoA_narbonolide_10_deoxymethynolide_pikromycin_methymycin
351.218	D07	cpd:C11997	Pikromycin_methymycin biosynthesis
233.155	D07, D09	cpd:C20404	farnesyl_PP_pentalenolactone
233.155	D07, D09	cpd:C20404	Pentalenolactone biosynthesis
277.072	D07, D09, D11	cpd:C21322	6
305.103	D07, D09, D11	cpd:C21323	6
433.332	D07, D09, D11	cpd:C01301	cholesterol_cholate_chenodeoxycholate
433.332	D07, D09, D11	cpd:C04554	cholesterol_cholate_chenodeoxycholate
277.072	D07, D09, D11	cpd:C21322	malonyl_CoA_3
305.103	D07, D09, D11	cpd:C21323	malonyl_CoA_3
277.072	D07, D09, D11	cpd:C21322	8_dimethoxy_6_isopropoxy_2_naphthoyl_CoA
305.103	D07, D09, D11	cpd:C21323	8_dimethoxy_6_isopropoxy_2_naphthoyl_CoA
277.072	D07, D09, D11	cpd:C21322	8_trihydroxy_2_naphthoate_3_hydroxy_7
305.103	D07, D09, D11	cpd:C21323	8_trihydroxy_2_naphthoate_3_hydroxy_7
433.332	D07, D09, D11	cpd:C01301	Bile acid biosynthesis
433.332	D07, D09, D11	cpd:C04554	Bile acid biosynthesis
277.072	D07, D09, D11	cpd:C21322	Kedarcidin 2_hydroxynaphthoate moiety biosynthesis
305.103	D07, D09, D11	cpd:C21323	Kedarcidin 2_hydroxynaphthoate moiety biosynthesis
205.035	D09	cpd:C05662	2_oxoglutarate_2_aminoadipate_lysine
205.035	D09	cpd:C01251	2_oxoglutarate_2_aminoadipate_lysine
205.035	D09	cpd:C05662	2_oxoglutarate_2_oxoadipate
205.035	D09	cpd:C01251	2_oxoglutarate_2_oxoadipate
205.035	D09	cpd:C05662	2_oxoglutarate_2_oxoadipate_2_oxopimelate_2_oxosuberate
205.035	D09	cpd:C01251	2_oxoglutarate_2_oxoadipate_2_oxopimelate_2_oxosuberate
205.035	D09	cpd:C05662	AAA pathway
205.035	D09	cpd:C01251	AAA pathway
413.124	D09	cpd:C10874	coniferyl alcohol_podophyllotoxin
283.061	D09	cpd:C02920	daidzein_medicarpin
287.093	D09	cpd:C16187	daidzein_medicarpin
363.181	D09	cpd:C06095	GA12_GA53_GA4_GA1
363.181	D09	cpd:C21093	GGAP_terpentecin
363.181	D09	cpd:C11859	GGPP_GA1
231.066	D09	cpd:C20841	malonyl_CoA_2_hydroxy_5_methyl_1_naphthoate_2_hydroxy_7_methoxy_5_methyl_1_naphthoyl_CoA
339.218	D09	cpd:C20852	malonyl_CoA_lovastatin acid
295.192	D09	cpd:C11993	methylmalonyl_CoA _ malonyl_CoA_narbonolide_10_deoxymethynolide_pikromycin_methymycin
287.093	D09	cpd:C12435	octaketide_dihydrokalafungin
227.056	D09	cpd:C06581	p_cumate_2_oxopent_4_enoate _ 2_methylpropanoate
209.082	D09	cpd:C02325	phenylalanine_tyrosine_monolignol
205.035	D09	cpd:C05662	2_Oxocarboxylic acid chain extension
205.035	D09	cpd:C01251	2_Oxocarboxylic acid chain extension
227.056	D09	cpd:C06581	Cumate degradation
287.093	D09	cpd:C12435	Dihydrokalafungin biosynthesis
363.181	D09	cpd:C11859	Gibberellin A1 biosynthesis
363.181	D09	cpd:C06095	Gibberellin A4_A1 biosynthesis
339.218	D09	cpd:C20852	Lovastatin biosynthesis
205.035	D09	cpd:C01251	Lysine biosynthesis
205.035	D09	cpd:C05662	Lysine biosynthesis
209.082	D09	cpd:C02325	Monolignol biosynthesis
231.066	D09	cpd:C20841	Neocarzinostatin naphthoate moiety biosynthesis
295.192	D09	cpd:C11993	Pikromycin_methymycin biosynthesis
413.124	D09	cpd:C10874	Podophyllotoxin biosynthesis
283.061	D09	cpd:C02920	Pterocarpan biosynthesis
287.093	D09	cpd:C16187	Pterocarpan biosynthesis
363.181	D09	cpd:C21093	Terpentecin biosynthesis
221.046	D09, D11	cpd:C02730	chorismate _ phytyl_PP_phylloquinol
225.04	D09, D11	cpd:C00251	chorismate _ phytyl_PP_phylloquinol
225.04	D09, D11	cpd:C00885	chorismate _ phytyl_PP_phylloquinol
327.072	D09, D11	cpd:C16519	chorismate _ phytyl_PP_phylloquinol
221.046	D09, D11	cpd:C02730	chorismate _ polyprenyl_PP_menaquinol
225.04	D09, D11	cpd:C00885	chorismate _ polyprenyl_PP_menaquinol
225.04	D09, D11	cpd:C00251	chorismate _ polyprenyl_PP_menaquinol
327.072	D09, D11	cpd:C16519	chorismate _ polyprenyl_PP_menaquinol
225.04	D09, D11	cpd:C00251	chorismate _ polyprenyl_PP_ubiquinol
225.04	D09, D11	cpd:C00254	chorismate_arogenate_phenylalanine
225.04	D09, D11	cpd:C00251	chorismate_arogenate_phenylalanine
225.04	D09, D11	cpd:C00251	chorismate_arogenate_tyrosine
225.04	D09, D11	cpd:C00254	chorismate_arogenate_tyrosine
225.04	D09, D11	cpd:C00251	chorismate_benzoxazolinyl_CoA
225.04	D09, D11	cpd:C00254	chorismate_HPP_tyrosine
225.04	D09, D11	cpd:C00251	chorismate_HPP_tyrosine
225.04	D09, D11	cpd:C00251	chorismate_phenylpyruvate_phenylalanine
225.04	D09, D11	cpd:C00254	chorismate_phenylpyruvate_phenylalanine
225.04	D09, D11	cpd:C00251	chorismate_pyocyanine
225.04	D09, D11	cpd:C00251	chorismate_tryptophan
225.04	D09, D11	cpd:C00251	futalosine pathway
293.067	D09, D11	cpd:C17017	futalosine pathway
295.082	D09, D11	cpd:C17010	futalosine pathway
271.061	D09, D11	cpd:C15567	liquiritigenin_naringenin_daidzein_genistein
271.061	D09, D11	cpd:C00509	liquiritigenin_naringenin_daidzein_genistein
287.056	D09, D11	cpd:C12631	liquiritigenin_naringenin_daidzein_genistein
225.04	D09, D11	cpd:C00251	modified futalosine pathway
293.067	D09, D11	cpd:C17017	modified futalosine pathway
295.082	D09, D11	cpd:C17010	modified futalosine pathway
271.061	D09, D11	cpd:C00509	naringenin_pelargonidin
287.056	D09, D11	cpd:C00974	naringenin_pelargonidin
303.087	D09, D11	cpd:C18356	octaketide_dihydrokalafungin
303.087	D09, D11	cpd:C18354	octaketide_dihydrokalafungin
271.061	D09, D11	cpd:C06561	phenylalanine_naringenin
271.061	D09, D11	cpd:C00509	phenylalanine_naringenin
319.082	D09, D11	cpd:C02947	phenylalanine_tyrosine_monolignol
335.077	D09, D11	cpd:C10434	phenylalanine_tyrosine_monolignol
225.04	D09, D11	cpd:C00251	phosphoenolpyruvate _ erythrose_4P_chorismate
225.04	D09, D11	cpd:C00254	prephenate_bacilysin
225.04	D09, D11	cpd:C00251	prokaryotes
225.04	D09, D11	cpd:C00254	Bacilysin biosynthesis
225.04	D09, D11	cpd:C00251	C_1027 benzoxazolinate moiety biosynthesis
303.087	D09, D11	cpd:C18356	Dihydrokalafungin biosynthesis
303.087	D09, D11	cpd:C18354	Dihydrokalafungin biosynthesis
271.061	D09, D11	cpd:C06561	Flavanone biosynthesis
271.061	D09, D11	cpd:C00509	Flavanone biosynthesis
271.061	D09, D11	cpd:C00509	Flavonoid biosynthesis
287.056	D09, D11	cpd:C00974	Flavonoid biosynthesis
271.061	D09, D11	cpd:C15567	Isoflavone biosynthesis
271.061	D09, D11	cpd:C00509	Isoflavone biosynthesis
287.056	D09, D11	cpd:C12631	Isoflavone biosynthesis
221.046	D09, D11	cpd:C02730	Menaquinone biosynthesis
225.04	D09, D11	cpd:C00885	Menaquinone biosynthesis
225.04	D09, D11	cpd:C00251	Menaquinone biosynthesis
293.067	D09, D11	cpd:C17017	Menaquinone biosynthesis
295.082	D09, D11	cpd:C17010	Menaquinone biosynthesis
327.072	D09, D11	cpd:C16519	Menaquinone biosynthesis
319.082	D09, D11	cpd:C02947	Monolignol biosynthesis
335.077	D09, D11	cpd:C10434	Monolignol biosynthesis
225.04	D09, D11	cpd:C00251	Phenylalanine biosynthesis
225.04	D09, D11	cpd:C00254	Phenylalanine biosynthesis
221.046	D09, D11	cpd:C02730	Phylloquinone biosynthesis
225.04	D09, D11	cpd:C00885	Phylloquinone biosynthesis
225.04	D09, D11	cpd:C00251	Phylloquinone biosynthesis
327.072	D09, D11	cpd:C16519	Phylloquinone biosynthesis
225.04	D09, D11	cpd:C00251	Pyocyanine biosynthesis
225.04	D09, D11	cpd:C00251	Shikimate pathway
225.04	D09, D11	cpd:C00251	Tryptophan biosynthesis
225.04	D09, D11	cpd:C00254	Tyrosine biosynthesis
225.04	D09, D11	cpd:C00251	Tyrosine biosynthesis
225.04	D09, D11	cpd:C00251	Ubiquinone biosynthesis
449.327	D11	cpd:C04722	cholesterol_cholate_chenodeoxycholate
357.062	D11	cpd:C20507	malonyl_CoA_aflatoxin B1
223.098	D11	cpd:C20417	malonyl_CoA_cannabidiol_dronabinol
357.062	D11	cpd:C20507	Aflatoxin biosynthesis
449.327	D11	cpd:C04722	Bile acid biosynthesis
223.098	D11	cpd:C20417	Cannabidiol biosynthesis

## Sheet: Supplementary Table 4
	Supplementary Table 4. Full list of potential biochemical transformations identified throughout water-deficit and recovery phase. The number indicated the total counts of assigned molecular formula.
				Water-deficit phase										Recovery phase
		Day 0		Day 2		Day 4		Day 7		Day 9		Day 11		Day 14		Day 16		Day 18
	Transformation	Control	Drought	Control	Drought	Control	Drought	Control	Drought	Control	Drought	Control	Drought	Control	Drought	Control	Drought	Control	Drought
1	Methylation_(-H)	321	165	373	257	896	467	860	548	870	1465	1023	966	1242	945	579	521	729	779
2	Ethyl_addition_(-H2O)	240	136	288	211	803	393	800	502	744	1233	913	808	1119	848	532	455	624	712
3	Oxidation/Hydroxylation_(-H)	349	138	276	232	679	300	613	417	711	1338	799	799	976	642	480	348	514	648
4	Hydrogenation/dehydrogenation	274	62	197	140	505	199	406	301	610	1166	675	721	852	537	351	244	387	505
5	Formic_Acid_(-H2O)	179	31	134	98	453	179	372	232	492	944	542	551	674	451	247	155	247	348
6	Condensation/hydration/dehydration	210	51	159	118	378	153	308	233	422	906	481	522	606	354	271	185	272	363
7	C2H2	159	39	112	86	393	135	335	201	454	893	533	531	628	417	242	166	265	368
8	Acetylation_(-H2O)	149	28	119	91	418	161	350	210	443	895	527	500	610	412	236	139	221	327
9	Nitro_Reduction_(-O2)	136	31	134	95	441	176	362	237	424	797	456	452	586	383	221	152	235	306
10	Carboxylation	123	22	113	69	418	158	343	197	379	814	449	460	548	368	208	128	193	284
11	Glyoxylate_(-H2O)	93	11	68	48	254	98	205	123	285	631	315	339	392	230	143	59	120	212
12	Malonyl_group_(-H2O)	62	4	52	32	240	82	198	109	251	536	301	305	354	215	127	54	97	184
13	Erythrose_(-H2O)	68	11	43	31	236	79	215	108	262	510	279	303	337	204	112	51	101	181
14	Acetotacetate_(-H2O)	65	9	37	26	204	68	162	84	250	522	270	297	306	192	96	32	71	188
15	D-Ribose_(-H2O)_(ribosylation)	47	9	18	16	134	43	112	64	187	362	184	190	198	100	66	19	50	123
16	Glucoside_Conjugation_(-H)	59	6	24	17	92	35	62	49	145	300	155	158	186	63	62	21	41	98
17	Secondary_amine	62	10	39	13	57	27	35	46	105	288	113	181	167	68	48	16	45	88
18	Thiourea_to_Urea_(-S)	24	13	38	27	65	39	75	50	66	204	87	127	119	67	49	31	54	84
19	Glycine_Conjugation_(-OH)	29	2	27	11	56	25	29	26	81	256	98	141	140	59	43	20	33	83
20	Oxidative_Deamination_to_Ketone_(-H3N)	34	7	33	21	39	17	28	40	71	198	77	125	116	53	38	23	43	77
21	Alanine_(-H2O)	19	6	20	15	47	24	22	32	60	200	80	112	117	46	40	29	36	71
22	Serine_(-H2O)	15	3	30	24	48	20	23	24	65	214	82	120	105	50	32	16	36	62
23	Reductive_Dechlorination_(-Cl)	51	10	30	24	75	37	59	43	115	155	100	83	122	58	65	28	57	59
24	Sulfation_(-H)/Sulfate(-H2O)	12	5	11	8	51	23	50	46	61	151	79	99	129	58	41	26	41	74
25	Glucuronic_Acid_(-H2O)/Glucuronide_Conjugation_(-H)	33	0	14	4	49	16	44	32	77	200	99	89	114	39	30	13	24	55
26	C6H10O6	38	3	11	9	48	21	22	28	79	199	88	86	116	27	37	8	26	59
27	Oxidative_Dechlorination_(-Cl)	45	6	32	25	51	37	40	28	73	137	87	73	108	42	37	22	37	44
28	Phosphate	33	6	19	16	69	24	50	38	102	133	81	70	105	59	34	33	46	35
29	Aspartic_Acid_(-H2O)	13	1	15	26	33	23	19	15	42	141	60	89	71	29	21	10	29	42
30	Threonine_(-H2O)	9	1	18	19	42	16	24	14	40	149	55	77	71	27	27	14	29	50
31	Glutamic_Acid_(-H2O)	12	2	20	27	38	18	20	14	41	138	52	65	63	26	15	11	15	38
32	Proline_(-H2O)	16	10	16	16	28	19	25	18	39	115	47	64	62	36	29	17	21	43
33	Valine_(-H2O)	8	4	14	14	33	19	23	15	28	89	40	56	62	30	22	17	30	33
34	O-Acetylserine	10	4	15	14	23	10	12	7	36	106	36	54	51	11	14	4	16	27
35	Primary_amine	14	3	8	5	30	5	22	16	44	86	42	41	72	35	23	19	26	24
36	Tertiary_amine	17	2	2	8	10	11	13	13	38	91	32	48	54	16	15	7	11	25
37	Cysteine_Conjugation_1_(-H)	10	7	10	19	34	14	25	19	24	52	26	22	42	28	22	16	24	35
38	Isoleucine_(-H2O)	7	1	10	15	21	14	13	10	28	81	34	48	47	14	17	6	15	18
39	Leucine_(-H2O)	7	1	10	15	21	14	13	10	28	81	34	48	47	14	17	6	15	18
40	Transamination_(-O)	21	0	8	3	27	11	13	16	43	82	41	34	59	22	9	19	17	15
41	Cysteine_Conjugation_2	9	4	3	9	39	15	31	15	27	54	25	25	36	37	13	16	17	22
42	Inorganic_Phosphate	14	3	8	6	20	5	14	15	18	71	27	33	41	20	18	11	18	31
43	Carbamoyl_P_transfer_(-H2PO4)	14	4	16	10	15	13	18	13	26	49	46	31	58	31	21	17	23	23
44	Adenine_(-H)	13	3	16	8	17	11	9	12	20	68	35	34	42	21	16	17	20	16
45	Pyrophosphate	10	8	14	17	31	17	27	22	18	32	35	16	39	26	20	21	27	23
46	Asparagine_(-H2O)	8	0	6	13	7	11	8	6	22	67	27	39	20	14	5	9	8	15
47	Palmitoylation_(-H2O)/Palmitoyl_Conjugation_(-H)	2	0	1	0	21	12	35	12	25	34	31	30	31	33	18	10	27	25
48	Cysteine_(-H2O)	5	6	6	13	24	8	17	15	9	33	22	20	28	20	14	11	15	24
49	Taurine_Conjugation_(-OH)	5	1	5	9	28	13	26	9	22	49	22	19	26	27	5	14	10	9
50	Methionine_(-H2O)	6	3	7	11	21	9	23	13	14	47	20	17	23	18	11	10	13	19
51	Glutamine_(-H2O)/Glutamine_Conjugation_(-OH)	3	2	2	7	3	9	3	7	18	52	17	30	23	8	4	8	5	14
52	Guanine_(-H)	10	3	8	4	8	4	3	10	10	49	30	27	33	13	9	10	14	15
53	Acetone_(-H)	13	4	6	4	15	8	9	11	19	42	26	25	23	15	11	2	8	14
54	Oxidative_Defluorination_(-F)	5	9	4	6	22	12	19	14	10	28	14	15	15	4	12	14	15	12
55	Isoprene_addition_(-H)	4	0	5	3	14	7	17	11	15	32	26	22	39	15	11	11	18	9
56	Lysine_(-H2O)	2	1	2	3	17	7	11	10	13	35	22	18	29	16	10	7	5	12
57	Ornitine_Conjugation_(-OH)	4	0	5	4	10	7	10	8	18	47	17	20	25	8	6	4	7	8
58	Reductive_Defluorination_(-F)	5	8	6	6	13	12	13	12	12	29	20	17	16	5	6	7	8	8
59	Carbon/dehydrogenation	5	4	6	1	12	4	6	7	12	39	20	25	14	5	7	3	6	11
60	Tyrosine_(-H2O)	5	4	2	4	9	7	5	4	12	39	16	19	19	7	5	2	6	6
61	Oxidative_Debromination_(-Br)	2	0	2	2	8	8	11	6	13	19	15	15	33	16	11	14	19	10
62	Cytosine_(-H)	5	1	7	3	14	13	4	5	14	26	19	17	21	14	7	6	10	4
63	CHO2	5	2	8	2	13	7	6	8	11	29	21	21	20	10	10	2	6	6
64	Alliin	2	0	5	3	10	10	6	5	7	30	10	15	15	9	6	2	5	8
65	Acetylation_(-H)	2	1	9	4	11	4	6	10	14	23	22	22	18	6	9	4	6	6
66	Phenylalanine_(-H2O)	3	3	1	4	12	6	8	4	8	26	13	16	15	6	5	3	6	9
67	Glucose-N-Phosphate_(-H2O)	8	3	3	0	12	9	7	6	12	25	19	13	25	8	4	5	3	6
68	Uracil_(-H)	8	4	9	4	2	7	9	5	12	18	14	7	18	11	2	8	4	5
69	Reductive_Debromination_(-Br)	7	1	4	1	4	5	3	4	23	25	7	15	27	7	5	4	10	5
70	Stearyl_Conjugation_(-H)	0	0	1	1	12	4	11	4	5	12	11	16	14	12	2	3	9	15
71	Thymine_(-H)	2	2	6	4	0	5	3	3	10	19	6	13	6	7	1	7	4	1
72	Urea_addition_(-H)	8	0	5	2	7	4	3	5	15	26	12	13	14	8	3	2	4	0
73	Thymidine_(-H2O)	3	4	2	7	5	4	2	3	9	21	5	10	7	3	2	3	2	2
74	Uridine_(-H2O)	3	0	4	4	3	6	5	1	11	25	8	9	11	4	4	3	7	5
75	Cystine_(-H2O)	6	2	1	0	8	2	2	1	4	23	8	8	8	9	4	2	3	6
76	Arginine_(-H2O)/Arginine_Conjugation_(-OH)	0	0	3	1	5	5	1	4	9	19	3	2	4	6	1	3	1	2
77	Biotinyl_(-H2O)	2	1	3	2	4	3	3	3	5	14	10	0	12	7	5	3	3	6
78	Pyridoxal_phosphate_(-H2O)	4	0	3	2	0	1	0	0	5	15	7	8	4	3	6	5	5	4
79	Tryptophan_(-H2O)	5	0	1	3	5	3	1	0	6	14	8	5	11	7	3	2	3	4
80	Histidine_(-H2O)	1	0	1	5	6	5	2	3	6	14	3	6	3	0	2	1	3	1
81	GSH_Conjugation_(on_Chlorine)_(-Cl)	5	0	5	6	8	3	4	4	6	11	8	5	7	0	2	0	1	2
82	GSH_Conjugation_(on_Fluorine)_(-F)	3	0	0	3	1	2	1	2	5	14	8	7	8	1	6	0	5	2
83	Adenosine_(-H2O)	2	2	1	2	1	2	1	1	1	11	2	3	0	0	0	0	0	1
84	Guanosine_(-H2O)	0	2	3	2	3	2	1	1	2	7	1	1	1	1	1	0	1	2
85	GSH_Conjugation_1	0	0	0	0	1	1	0	1	0	8	1	4	0	1	0	0	0	0
86	Biotinyl_(-H)	1	0	0	0	2	2	1	1	2	7	4	4	2	0	2	0	1	0
87	Glutathione_(-H2O)	1	0	0	1	1	2	0	0	1	8	2	2	2	0	1	0	1	1
88	GSH_Conjugation_(on_Bromine)_(-Br)	1	0	1	0	0	0	0	1	2	2	1	1	1	2	0	1	0	1
89	Diphosphate	0	0	1	0	1	0	1	1	1	2	2	2	1	1	1	0	0	1
90	Thymidine_5_monophosphate_(-H2O)	0	0	0	0	1	1	0	0	0	2	1	2	1	0	1	0	0	2
91	GSH_Conjugation_2	0	0	0	0	0	0	0	0	0	5	0	2	0	0	0	0	0	0
92	Uridine_5_monophosphate_(-H2O)	0	0	0	0	1	0	1	0	0	1	0	2	0	1	0	1	0	1
93	Phytochelatin	0	0	0	0	0	0	0	0	2	4	0	0	0	0	0	0	0	0
94	Adenosine_5_monophosphate_(-H2O)	0	0	0	0	0	0	0	0	0	1	0	2	0	1	0	0	0	0
95	Uridine_5_diphosphate_(-H2O)	0	0	0	1	0	0	0	0	0	1	0	0	0	0	0	0	0	1
96	Guanosine_5_monophosphate_(-H2O)	0	0	0	0	0	0	0	0	0	1	0	1	0	1	0	0	0	0
97	Disaccharide_(-H2O)	0	0	0	0	0	0	0	0	1	1	1	0	1	0	1	0	0	1
98	Cytidine_5_monophsophate_(-H2O)	0	0	0	0	0	1	0	0	0	0	0	0	0	0	0	0	0	0
99	Trisaccharide_(-H2O)	0	0	0	0	0	1	0	0	0	0	0	0	0	0	0	0	0	0
		3304	955	2814	2152	8046	3529	6809	4533	8877	18263	10222	10605	12663	7780	5027	3428	5285	7221
